# Supplementary material for: N-(2,4-Dichloro­phen­yl)-2,4-dimethyl­benzene­sulfonamide
Source: Acta Crystallogr Sect E Struct Rep Online. 2010 Nov 13;66(Pt 12):o3144. doi: 10.1107/S1600536810045563 (PMC3011417; doi:10.1107/S1600536810045563)
Supplement: Supplementary file 2 [file e-66-o3144-Isup2.hkl]

# 
# h,k,l, Fc-squared, Fo-squared, sigma(Fo-squared) and status flag 
# 
data_I
_shelx_title ' S72 P-1' 
_shelx_refln_list_code          4 
_shelx_F_calc_maximum      112.43 
_exptl_crystal_F_000       340.00 
_reflns_d_resolution_high  0.8378 
 
loop_ 
 _symmetry_equiv_pos_as_xyz 
 'x, y, z' 
 '-x, -y, -z' 
 
_cell_length_a     8.2407 
_cell_length_b     8.3418 
_cell_length_c    10.8490 
_cell_angle_alpha  84.590 
_cell_angle_beta   89.060 
_cell_angle_gamma  85.070 
 
_shelx_F_squared_multiplier     1.000 
 
loop_ 
 _refln_index_h 
 _refln_index_k 
 _refln_index_l 
 _refln_F_squared_calc 
 _refln_F_squared_meas 
 _refln_F_squared_sigma 
 _refln_observed_status 
   1   0   0     1124.22      991.86     44.58 o 
   2   0   0     2978.78     3022.54    135.71 o 
   3   0   0      252.90      272.43     17.67 o 
   4   0   0      573.04      865.50     62.36 o 
   5   0   0      161.54      196.09      5.88 o 
   6   0   0       43.25       42.51      1.50 o 
   7   0   0       66.61       68.43      4.77 o 
   8   0   0        2.61        4.46      0.28 o 
   9   0   0       23.40       25.57      1.02 o 
  -9   1   0      102.91       99.26      4.21 o 
  -8   1   0      395.67      390.24     10.24 o 
  -7   1   0       63.06       67.26      1.20 o 
  -6   1   0      425.78      482.43     10.01 o 
  -5   1   0       50.68       68.20      3.29 o 
  -4   1   0      147.95      209.49      8.29 o 
  -3   1   0       23.60       27.34      1.52 o 
  -2   1   0        9.24        5.89      0.30 o 
  -1   1   0      173.86      160.03     17.09 o 
   0   1   0      383.27      457.90     21.88 o 
   1   1   0     3681.95     3464.82    191.37 o 
   2   1   0      373.38      376.52     31.16 o 
   3   1   0      885.88     1027.13     70.37 o 
   4   1   0      388.19      489.97     30.55 o 
   5   1   0      337.39      329.78     11.04 o 
   6   1   0      191.29      193.62     10.83 o 
   7   1   0      534.57      519.56     24.92 o 
   8   1   0      149.00      156.15      6.86 o 
   9   1   0        3.85        3.97      0.21 o 
  -9   2   0        2.90        2.95      0.19 o 
  -8   2   0       92.12       94.03      4.99 o 
  -7   2   0        8.66       12.32      0.44 o 
  -6   2   0      121.91      167.58      2.02 o 
  -5   2   0       94.52      119.77      2.25 o 
  -4   2   0       73.69       71.11      2.80 o 
  -3   2   0      521.31      655.24     27.25 o 
  -2   2   0      424.77      393.69     44.58 o 
  -1   2   0     2404.20     2525.38     40.16 o 
   0   2   0      451.80      503.08     23.60 o 
   1   2   0      159.01      183.74      5.24 o 
   2   2   0      497.65      500.09     29.61 o 
   3   2   0      600.97      672.46     38.41 o 
   4   2   0     1372.48     1549.80     61.74 o 
   5   2   0        1.70        2.90      0.25 o 
   6   2   0       86.42       85.02      4.19 o 
   7   2   0       38.56       33.94      0.95 o 
   8   2   0       26.95       20.08      0.43 o 
   9   2   0       52.39       43.69      3.40 o 
  -9   3   0       68.36       65.88      0.68 o 
  -8   3   0        0.21        0.13      0.32 o 
  -7   3   0       28.96       32.89      0.71 o 
  -6   3   0      276.23      354.61     10.66 o 
  -5   3   0       48.69       52.54      3.04 o 
  -4   3   0      495.57      555.32     78.76 o 
  -3   3   0       97.79      157.06     22.74 o 
  -2   3   0     3426.47     3196.15    252.11 o 
  -1   3   0       58.45       83.68      3.55 o 
   0   3   0       14.88       18.82      0.46 o 
   1   3   0        7.90       10.77      0.92 o 
   2   3   0      268.05      267.97     17.86 o 
   3   3   0        1.17        4.48      0.26 o 
   4   3   0      485.94      457.69     26.59 o 
   5   3   0      366.61      356.03     18.53 o 
   6   3   0      166.86      149.90      6.48 o 
   7   3   0      396.35      375.64     21.22 o 
   8   3   0       37.87       37.58      2.11 o 
   9   3   0        4.12        2.55      0.19 o 
  -8   4   0       87.88       88.56      1.05 o 
  -7   4   0       16.34       16.48      1.77 o 
  -6   4   0       91.80       96.81      7.91 o 
  -5   4   0       92.07       83.70     12.10 o 
  -4   4   0       97.17       80.52     20.75 o 
  -3   4   0       16.61       21.12      3.46 o 
  -2   4   0      862.40      930.38     10.47 o 
  -1   4   0      398.66      478.51     22.89 o 
   0   4   0        3.09        2.71      0.47 o 
   1   4   0      813.53      981.34     39.26 o 
   2   4   0       39.73       71.28      3.47 o 
   3   4   0      750.77      835.52     44.01 o 
   4   4   0      411.94      387.57     16.14 o 
   5   4   0      896.71      825.91     36.38 o 
   6   4   0      104.31       98.08      3.99 o 
   7   4   0        0.06        0.68      0.30 o 
   8   4   0       11.32        8.56      0.28 o 
   9   4   0        3.14        2.22      0.15 o 
  -8   5   0        0.06       -0.06      0.40 o 
  -7   5   0        1.05        1.03      0.40 o 
  -6   5   0      128.61      118.56     16.42 o 
  -5   5   0      166.55      160.25     20.77 o 
  -4   5   0      123.08       91.20     18.70 o 
  -3   5   0     1207.60     1093.29     65.71 o 
  -2   5   0      171.37      168.92      3.40 o 
  -1   5   0      232.00      321.29     11.86 o 
   0   5   0        3.22        7.36      0.57 o 
   1   5   0       68.39       73.09      2.73 o 
   2   5   0       35.81       34.06      2.00 o 
   3   5   0      236.06      220.90     10.21 o 
   4   5   0      197.28      191.19      9.86 o 
   5   5   0       31.30       32.74      0.69 o 
   6   5   0      150.51      123.24      5.08 o 
   7   5   0       47.20       39.03      1.02 o 
   8   5   0       69.71       55.99      2.37 o 
  -7   6   0        8.05        9.27      0.46 o 
  -6   6   0       19.67       17.13      0.52 o 
  -5   6   0        1.18        2.28      0.34 o 
  -4   6   0        5.86        6.69      0.45 o 
  -3   6   0       51.13       46.91      2.90 o 
  -2   6   0       29.35       38.06      0.81 o 
  -1   6   0       91.63      115.25      1.75 o 
   0   6   0       99.67      131.08      7.54 o 
   1   6   0      126.68      183.57     14.45 o 
   2   6   0      849.68      903.49     54.67 o 
   3   6   0      320.57      308.62     13.03 o 
   4   6   0      116.46      106.22      2.45 o 
   5   6   0      718.94      685.97     26.55 o 
   6   6   0       33.01       27.72      1.26 o 
   7   6   0       40.97       30.30      1.18 o 
   8   6   0        8.15        6.74      0.29 o 
  -6   7   0      197.99      132.52      1.33 o 
  -5   7   0        8.35        7.55      0.36 o 
  -4   7   0      120.13      108.69      1.77 o 
  -3   7   0      213.74      198.10      2.08 o 
  -2   7   0      120.80      144.31      5.08 o 
  -1   7   0      173.55      192.81      7.78 o 
   0   7   0        0.26        1.05      0.38 o 
   1   7   0       52.01       58.66      5.78 o 
   2   7   0        2.81        2.99      0.42 o 
   3   7   0       39.60       37.74      1.26 o 
   4   7   0       17.77       15.16      0.87 o 
   5   7   0       18.34       15.84      1.48 o 
   6   7   0       44.08       36.72      1.53 o 
   7   7   0       38.65       30.48      1.62 o 
  -5   8   0      144.11      100.83      1.22 o 
  -4   8   0        3.55        2.62      0.36 o 
  -3   8   0       82.11       97.01      1.97 o 
  -2   8   0       49.38       64.98      5.04 o 
  -1   8   0       41.66       48.35      3.23 o 
   0   8   0       24.41       28.97      4.00 o 
   1   8   0      105.30      112.93      9.25 o 
   2   8   0      295.50      307.83     15.80 o 
   3   8   0        0.24        0.52      0.25 o 
   4   8   0       64.04       69.25      2.76 o 
   5   8   0       82.31       74.32      2.11 o 
   6   8   0        0.32        0.49      0.13 o 
  -3   9   0        9.47       13.78      0.48 o 
  -2   9   0        0.73        1.38      0.41 o 
  -1   9   0       28.81       28.48      4.20 o 
   0   9   0      115.82      122.99     14.96 o 
   1   9   0        7.48        7.41      1.02 o 
   2   9   0       27.83       28.29      0.57 o 
   3   9   0       77.60       67.90      2.78 o 
   4   9   0       26.06       21.83      1.63 o 
  -4  -9   1        0.74        1.21      0.15 o 
  -3  -9   1       19.84       17.37      0.79 o 
  -2  -9   1        1.10        0.80      0.18 o 
  -1  -9   1       13.56       12.32      0.91 o 
   0  -9   1      151.94      160.11     23.61 o 
   1  -9   1       20.29       20.00      3.36 o 
   2  -9   1       55.49       66.22     10.97 o 
   3  -9   1       95.33      137.81      1.79 o 
  -6  -8   1       53.10       46.16      1.96 o 
  -5  -8   1       87.31       74.71      2.20 o 
  -4  -8   1        6.65        6.06      0.27 o 
  -3  -8   1      137.03      126.70      7.27 o 
  -2  -8   1       61.35       60.83      5.19 o 
  -1  -8   1        0.44        1.30      0.29 o 
   0  -8   1       56.77       66.26      5.43 o 
   1  -8   1       81.83      102.92     10.04 o 
   2  -8   1       41.26       45.24      2.49 o 
   3  -8   1       18.06       15.70      0.68 o 
   4  -8   1       13.76       13.38      0.44 o 
  -7  -7   1       75.59       65.14      1.39 o 
  -6  -7   1       26.79       22.40      1.27 o 
  -5  -7   1       82.96       81.38      4.64 o 
  -4  -7   1       14.52       12.87      1.18 o 
  -3  -7   1        0.11       -0.35      0.40 o 
  -2  -7   1       23.40       30.25      3.08 o 
  -1  -7   1      196.03      256.87     18.08 o 
   0  -7   1      198.46      252.95     12.58 o 
   1  -7   1       34.75       40.06      1.13 o 
   2  -7   1      371.63      371.66      3.84 o 
   3  -7   1       28.80       23.83      1.31 o 
   4  -7   1       17.19       14.68      0.35 o 
   5  -7   1        1.55        1.01      0.23 o 
   6  -7   1       15.73       10.99      0.34 o 
  -8  -6   1       22.44       22.95      1.68 o 
  -7  -6   1       46.65       36.95      1.30 o 
  -6  -6   1        2.13        1.87      0.22 o 
  -5  -6   1       77.44       80.99      3.50 o 
  -4  -6   1       94.82       85.46      4.91 o 
  -3  -6   1       97.81      101.64      8.21 o 
  -2  -6   1       55.78       75.07      9.05 o 
  -1  -6   1       55.36       60.59      2.06 o 
   0  -6   1      212.64      244.74      3.20 o 
   1  -6   1      841.50     1007.92      5.34 o 
   2  -6   1      486.17      432.61      6.98 o 
   3  -6   1      239.32      215.65      3.04 o 
   4  -6   1      100.01       89.21      4.81 o 
   5  -6   1      110.05       91.81     13.68 o 
   6  -6   1        9.98       10.78      0.42 o 
   7  -6   1       32.21       29.27      0.82 o 
  -8  -5   1      145.28      126.64      6.02 o 
  -7  -5   1       39.18       32.98      1.76 o 
  -6  -5   1      274.84      260.59      9.27 o 
  -5  -5   1       36.33       33.43      1.43 o 
  -4  -5   1       56.48       49.57      1.96 o 
  -3  -5   1        4.56        9.36      0.84 o 
  -2  -5   1        3.49        7.67      0.97 o 
  -1  -5   1       12.47       10.76      0.43 o 
   0  -5   1      243.68      294.64      2.87 o 
   1  -5   1      627.89      724.67      3.55 o 
   2  -5   1      210.48      202.35      1.54 o 
   3  -5   1      341.15      348.89      9.38 o 
   4  -5   1        2.68        1.39      0.73 o 
   5  -5   1      993.11      860.31    145.98 o 
   6  -5   1      455.79      520.23     63.26 o 
   7  -5   1        2.66        4.13      0.40 o 
  -9  -4   1       10.92        9.97      0.40 o 
  -8  -4   1       10.30        7.78      0.27 o 
  -7  -4   1       84.00       68.81      1.02 o 
  -6  -4   1      613.23      584.35     24.40 o 
  -5  -4   1       99.15       98.99      7.37 o 
  -4  -4   1      531.35      595.28     32.05 o 
  -3  -4   1     1692.49     1896.34     99.47 o 
  -2  -4   1      772.08      853.81     32.34 o 
  -1  -4   1       42.65       23.95      1.45 o 
   0  -4   1     1013.11     1065.76     11.95 o 
   1  -4   1      429.18      522.93      4.94 o 
   2  -4   1      385.88      352.38      1.87 o 
   3  -4   1       14.09       19.76      1.39 o 
   4  -4   1       34.62       29.16      4.23 o 
   5  -4   1       35.25       38.06      4.78 o 
   6  -4   1       39.66       40.44      3.60 o 
   7  -4   1        6.56       10.55      0.99 o 
   8  -4   1        0.55        0.65      0.31 o 
  -9  -3   1      163.54      143.91      7.38 o 
  -8  -3   1       57.47       53.06      1.57 o 
  -7  -3   1       74.98       73.62      4.69 o 
  -6  -3   1      764.29      710.41     25.08 o 
  -5  -3   1      284.14      277.64     21.84 o 
  -4  -3   1       79.03       78.30      4.00 o 
  -3  -3   1       21.23       15.78      1.62 o 
  -2  -3   1      181.80      177.98      7.04 o 
  -1  -3   1     1510.17     1643.71      9.54 o 
   0  -3   1        4.48        3.72      0.20 o 
   1  -3   1      165.19      148.95      4.25 o 
   2  -3   1      844.71      762.38      4.45 o 
   3  -3   1      117.82      116.78      8.62 o 
   4  -3   1      644.19      617.72     64.83 o 
   5  -3   1      530.07      572.44     38.61 o 
   6  -3   1      118.88      129.31      3.74 o 
   7  -3   1      192.92      217.04      4.78 o 
   8  -3   1       30.17       31.61      0.65 o 
   9  -3   1        3.39        2.80      0.16 o 
  -9  -2   1       52.67       38.86      1.99 o 
  -8  -2   1       34.82       32.44      1.77 o 
  -7  -2   1       21.98       17.11      0.46 o 
  -6  -2   1      168.78      170.42     11.49 o 
  -5  -2   1       15.79       14.09      0.42 o 
  -4  -2   1     3145.18     3623.20    275.47 o 
  -3  -2   1      317.96      294.17     19.38 o 
  -2  -2   1      167.55      128.91      2.09 o 
  -1  -2   1     1689.31     1666.21     11.42 o 
   0  -2   1      859.98      829.74     21.90 o 
   1  -2   1      144.80      132.90      2.30 o 
   2  -2   1        1.03        0.69      0.50 o 
   3  -2   1      157.62      192.70     11.54 o 
   4  -2   1      257.82      249.25     10.95 o 
   5  -2   1        2.22        2.27      0.44 o 
   6  -2   1      126.17      153.46      4.21 o 
   7  -2   1        1.60        2.49      0.40 o 
   8  -2   1       20.93       23.89      0.51 o 
   9  -2   1       46.05       42.41      0.62 o 
  -9  -1   1       48.69       45.40      1.46 o 
  -8  -1   1       18.64       21.54      0.79 o 
  -7  -1   1       25.29       25.07      0.88 o 
  -6  -1   1       95.53      111.89      6.11 o 
  -5  -1   1      315.42      337.88     29.03 o 
  -4  -1   1      764.39      947.70     77.73 o 
  -3  -1   1     2560.31     2569.37    150.35 o 
  -2  -1   1     1365.06     1521.40     42.47 o 
  -1  -1   1     3121.43     3134.35     30.18 o 
   0  -1   1     1582.20     1409.53      6.53 o 
   1  -1   1     2495.39     2195.81      9.14 o 
   2  -1   1      514.78      460.22      1.66 o 
   3  -1   1     1995.48     2261.25     38.75 o 
   4  -1   1     2680.19     3159.37     16.09 o 
   5  -1   1      156.61      177.61      6.30 o 
   6  -1   1      394.90      495.21      5.38 o 
   7  -1   1        1.40        2.16      0.33 o 
   8  -1   1       52.59       66.29      1.06 o 
   9  -1   1       40.98       45.11      2.34 o 
  -9   0   1       11.15       10.46      1.13 o 
  -8   0   1       10.02       10.32      0.36 o 
  -7   0   1       49.62       47.79      1.12 o 
  -6   0   1       15.20       19.88      1.10 o 
  -5   0   1      710.07      844.34     59.08 o 
  -4   0   1       10.62        8.64      1.79 o 
  -3   0   1      422.71      481.30     12.00 o 
  -2   0   1      383.23      484.46     16.24 o 
  -1   0   1      185.07      192.17      6.11 o 
   0   0   1     3506.97     3411.24     61.47 o 
   1   0   1     3208.58     2901.64     11.00 o 
   2   0   1      823.06      886.99      2.85 o 
   3   0   1     1333.05     1362.14      6.96 o 
   4   0   1       86.46       93.51      1.20 o 
   5   0   1      336.68      417.48      2.93 o 
   6   0   1       30.18       38.22      1.57 o 
   7   0   1      222.70      234.79      3.87 o 
   8   0   1      100.36       98.61      1.26 o 
   9   0   1       88.69       87.99      1.31 o 
  -9   1   1       13.78       12.41      0.56 o 
  -8   1   1       12.70       12.98      1.64 o 
  -7   1   1       14.93       12.16      1.18 o 
  -6   1   1     1038.95     1260.52     90.61 o 
  -5   1   1      174.56      251.43     20.50 o 
  -4   1   1        1.86        1.93      0.29 o 
  -3   1   1      162.61      219.81      1.66 o 
  -2   1   1      255.40      296.06      1.34 o 
  -1   1   1      548.45      574.86     31.05 o 
   0   1   1        6.51       14.18      1.85 o 
   1   1   1       46.15       42.94      0.45 o 
   2   1   1     1001.39      984.33      3.38 o 
   3   1   1      122.26      152.09      1.47 o 
   4   1   1       22.38       28.16      0.60 o 
   5   1   1       42.36       40.25      1.12 o 
   6   1   1       37.46       43.35      0.89 o 
   7   1   1      796.86      781.20     21.00 o 
   8   1   1      121.01      120.56      1.35 o 
   9   1   1        0.02        0.36      0.20 o 
  -9   2   1       13.59       13.11      0.55 o 
  -8   2   1       22.46       23.05      1.42 o 
  -7   2   1      101.71      140.33      5.67 o 
  -6   2   1      471.34      527.95     37.92 o 
  -5   2   1        4.36       12.93      3.84 o 
  -4   2   1      210.66      237.54      3.18 o 
  -3   2   1      303.67      373.83     17.24 o 
  -2   2   1       36.10       31.06      6.66 o 
  -1   2   1     8770.71     8943.17    950.17 o 
   0   2   1     6743.11     8176.38    311.45 o 
   1   2   1      629.86      583.50      9.87 o 
   2   2   1     3631.00     3622.07    102.39 o 
   3   2   1     1296.20     1593.71     17.01 o 
   4   2   1        1.95        3.11      1.76 o 
   5   2   1       88.07      103.47      3.19 o 
   6   2   1        0.05        1.08      0.22 o 
   7   2   1        7.50        7.68      0.36 o 
   8   2   1       15.47       17.49      1.31 o 
   9   2   1        5.53        5.11      0.29 o 
  -9   3   1      102.77       90.99      2.76 o 
  -8   3   1        3.26        3.32      0.24 o 
  -7   3   1      261.94      304.07     15.79 o 
  -6   3   1      570.18      571.60     22.97 o 
  -5   3   1      285.56      248.25      2.38 o 
  -4   3   1      885.37      866.82    140.76 o 
  -3   3   1        0.18        1.48      0.57 o 
  -2   3   1      452.84      313.94     63.52 o 
  -1   3   1       33.28       42.95      2.37 o 
   0   3   1       36.87       37.30      1.64 o 
   1   3   1     1845.91     2090.58     44.35 o 
   2   3   1       26.39       27.32      0.55 o 
   3   3   1       26.05       31.39      0.80 o 
   4   3   1      156.14      135.23      6.30 o 
   5   3   1      143.56      146.33      5.19 o 
   6   3   1      228.11      210.62      4.12 o 
   7   3   1      308.27      293.72     10.02 o 
   8   3   1       23.55       24.55      0.62 o 
   9   3   1       66.68       60.88      2.70 o 
  -8   4   1       67.05       60.38      1.20 o 
  -7   4   1       16.04       19.89      0.84 o 
  -6   4   1       44.59       38.77      1.23 o 
  -5   4   1        9.89        9.04      0.52 o 
  -4   4   1      274.72      169.45     44.26 o 
  -3   4   1      282.91      183.27     48.29 o 
  -2   4   1     1464.54     1349.21    147.70 o 
  -1   4   1      339.51      340.43      3.25 o 
   0   4   1     1040.88     1254.18     31.12 o 
   1   4   1     1717.93     2080.15     61.35 o 
   2   4   1       22.62       30.61      0.58 o 
   3   4   1       48.38       53.23      0.86 o 
   4   4   1        3.53        4.51      0.30 o 
   5   4   1      672.59      639.65     20.84 o 
   6   4   1        5.92        5.72      0.59 o 
   7   4   1        0.09       -0.03      0.26 o 
   8   4   1        7.45        6.47      0.26 o 
   9   4   1        6.35        6.03      0.25 o 
  -8   5   1       87.26       79.72      1.14 o 
  -7   5   1       47.40       57.34      1.45 o 
  -6   5   1        0.16        0.65      0.50 o 
  -5   5   1       21.34       18.15      0.65 o 
  -4   5   1      115.55       82.87     31.44 o 
  -3   5   1      758.44      606.68     72.24 o 
  -2   5   1       49.28       47.53      3.89 o 
  -1   5   1      406.05      546.64     28.82 o 
   0   5   1      116.71      129.27      9.27 o 
   1   5   1       16.76       22.97      0.98 o 
   2   5   1        9.39        9.82      0.82 o 
   3   5   1      227.34      240.72      9.64 o 
   4   5   1      531.84      506.90     18.34 o 
   5   5   1      425.36      394.67     15.83 o 
   6   5   1      372.74      327.37     13.69 o 
   7   5   1      153.45      138.82      6.38 o 
   8   5   1        0.67        0.12      0.26 o 
  -7   6   1       39.25       40.25      1.20 o 
  -6   6   1        1.80        0.73      0.52 o 
  -5   6   1       21.01       23.74      0.71 o 
  -4   6   1      177.95      157.38     17.04 o 
  -3   6   1        5.84        4.52      0.64 o 
  -2   6   1      916.17     1055.58     50.59 o 
  -1   6   1        0.16        1.89      0.70 o 
   0   6   1       73.03       92.24      7.36 o 
   1   6   1       22.78       20.89      1.97 o 
   2   6   1       34.00       33.44      0.70 o 
   3   6   1       43.61       39.89      0.79 o 
   4   6   1      491.74      464.60     10.65 o 
   5   6   1       84.11       72.14      1.09 o 
   6   6   1       61.88       48.53      1.45 o 
   7   6   1       32.82       27.88      1.30 o 
   8   6   1        4.83        6.38      0.25 o 
  -6   7   1        0.96        0.40      0.21 o 
  -5   7   1       49.97       35.91      0.97 o 
  -4   7   1      308.65      301.88      3.87 o 
  -3   7   1       91.92      111.12      1.72 o 
  -2   7   1       54.23       61.00      6.03 o 
  -1   7   1     1256.60     1540.24    165.10 o 
   0   7   1        0.86        2.23      0.72 o 
   1   7   1        6.50       11.01      0.48 o 
   2   7   1       43.60       40.90      2.38 o 
   3   7   1       22.62       23.52      0.77 o 
   4   7   1        1.85        0.96      0.38 o 
   5   7   1       56.81       61.17      2.96 o 
   6   7   1       76.24       71.20      1.88 o 
   7   7   1        0.91        0.59      0.14 o 
  -5   8   1        0.62        1.19      0.36 o 
  -4   8   1        4.37        4.97      0.48 o 
  -3   8   1        0.64        0.90      0.46 o 
  -2   8   1       19.06       20.27      2.75 o 
  -1   8   1        4.25        5.06      0.79 o 
   0   8   1       16.65       18.96      2.46 o 
   1   8   1      133.32      146.04      7.33 o 
   2   8   1      324.56      318.10     10.15 o 
   3   8   1      128.02      120.47      7.71 o 
   4   8   1      206.43      186.61      7.16 o 
   5   8   1       32.78       34.64      0.61 o 
   6   8   1       20.38       19.44      0.82 o 
  -3   9   1       15.91       20.53      0.59 o 
  -2   9   1       63.81       64.36     11.67 o 
  -1   9   1        4.01        4.24      0.41 o 
   0   9   1        2.92        2.80      0.29 o 
   1   9   1        5.06        5.21      0.25 o 
   2   9   1       50.39       49.22      2.68 o 
   3   9   1       31.81       28.86      0.54 o 
   4   9   1        4.57        2.57      0.29 o 
  -4  -9   2       18.37       15.29      0.91 o 
  -3  -9   2        0.04        0.15      0.21 o 
  -2  -9   2       94.96       88.69      5.87 o 
  -1  -9   2       92.49       93.24     10.38 o 
   0  -9   2       38.12       43.52      6.16 o 
   1  -9   2        6.76        8.42      1.06 o 
   2  -9   2       53.89       65.77      8.19 o 
  -6  -8   2       65.14       61.99      2.94 o 
  -5  -8   2        2.71        3.08      0.40 o 
  -4  -8   2      125.00      125.56      7.19 o 
  -3  -8   2      238.37      221.56     15.13 o 
  -2  -8   2       40.83       44.43      4.14 o 
  -1  -8   2      295.82      352.60     37.82 o 
   0  -8   2      122.20      157.33     11.19 o 
   1  -8   2        6.32        8.21      0.74 o 
   2  -8   2        9.95        9.41      0.68 o 
   3  -8   2       11.35       10.92      0.40 o 
   4  -8   2        6.26        5.51      0.34 o 
  -7  -7   2        0.66        1.26      0.17 o 
  -6  -7   2        2.08        1.28      0.24 o 
  -5  -7   2       13.40       16.42      1.38 o 
  -4  -7   2        3.64        3.57      0.27 o 
  -3  -7   2      119.62      108.64      8.89 o 
  -2  -7   2        5.69        4.38      0.42 o 
  -1  -7   2       23.28       27.98      3.17 o 
   0  -7   2      236.21      285.39     17.71 o 
   1  -7   2      437.53      528.13     10.15 o 
   2  -7   2      361.78      335.77      6.21 o 
   3  -7   2        1.91        2.47      0.64 o 
   4  -7   2      150.18      123.43      1.66 o 
   5  -7   2        8.28        6.16      0.31 o 
   6  -7   2       31.51       22.31      0.52 o 
  -8  -6   2       10.72       10.92      0.75 o 
  -7  -6   2       41.59       40.52      2.54 o 
  -6  -6   2       29.55       25.49      0.54 o 
  -5  -6   2       22.49       23.77      1.02 o 
  -4  -6   2      391.89      394.38     32.80 o 
  -3  -6   2       10.14        9.38      0.81 o 
  -2  -6   2       88.69      104.95      8.49 o 
  -1  -6   2       23.67       28.32      1.02 o 
   0  -6   2       33.60       33.91      0.74 o 
   1  -6   2      460.26      470.21     12.00 o 
   2  -6   2      295.42      298.92      4.74 o 
   3  -6   2       61.52       48.30      1.60 o 
   4  -6   2        4.44        4.25      0.42 o 
   5  -6   2        6.39        5.63      0.27 o 
   6  -6   2       16.61       17.93      0.52 o 
   7  -6   2      115.05      100.68      1.30 o 
  -8  -5   2       25.63       25.15      0.80 o 
  -7  -5   2        2.12        1.94      0.24 o 
  -6  -5   2       66.35       73.96      6.06 o 
  -5  -5   2       77.51       73.13      3.07 o 
  -4  -5   2        0.75        0.93      0.31 o 
  -3  -5   2        3.64        6.37      0.78 o 
  -2  -5   2       33.42       40.93      0.86 o 
  -1  -5   2       67.16       86.04      1.37 o 
   0  -5   2       97.46      119.68      1.39 o 
   1  -5   2     1049.54      969.65      4.04 o 
   2  -5   2       16.37       27.67      0.53 o 
   3  -5   2      314.99      296.60      4.99 o 
   4  -5   2       39.56       39.66      3.55 o 
   5  -5   2       25.49       15.71      1.56 o 
   6  -5   2        2.43        1.24      0.50 o 
   7  -5   2        0.66        0.29      0.48 o 
  -9  -4   2       11.91       11.79      0.26 o 
  -8  -4   2        6.24        7.07      0.44 o 
  -7  -4   2       10.26        7.07      0.30 o 
  -6  -4   2        0.35        1.82      0.30 o 
  -5  -4   2     1519.79     1542.83     94.87 o 
  -4  -4   2      125.46      150.36     11.81 o 
  -3  -4   2       48.12       55.85      1.98 o 
  -2  -4   2        8.13        7.34      0.47 o 
  -1  -4   2      448.54      514.54      2.81 o 
   0  -4   2      586.11      539.76      3.77 o 
   1  -4   2        2.18        1.31      0.18 o 
   2  -4   2      322.17      256.28      1.98 o 
   3  -4   2       15.78       14.00      0.59 o 
   4  -4   2      167.98      155.93     14.08 o 
   5  -4   2       24.82       23.08      2.93 o 
   6  -4   2       32.78       42.21      5.56 o 
   7  -4   2        6.62        4.81      0.35 o 
   8  -4   2       90.01      109.37      1.57 o 
  -9  -3   2       86.82       81.06      2.37 o 
  -8  -3   2       32.85       31.84      1.68 o 
  -7  -3   2      105.93      109.06      7.08 o 
  -6  -3   2      184.11      187.65     15.55 o 
  -5  -3   2        3.90        6.96      0.43 o 
  -4  -3   2      376.25      374.49     25.39 o 
  -3  -3   2       81.85       95.58      6.00 o 
  -2  -3   2       26.65       31.69      0.90 o 
  -1  -3   2      679.70      665.95      5.15 o 
   0  -3   2      637.45      569.32      3.86 o 
   1  -3   2      583.65      570.70      2.55 o 
   2  -3   2      818.95      770.42      4.08 o 
   3  -3   2       34.63       34.59      1.10 o 
   4  -3   2      299.46      270.55     18.41 o 
   5  -3   2      938.72     1100.22     79.09 o 
   6  -3   2       11.09        9.14      0.44 o 
   7  -3   2      383.73      408.82      9.13 o 
   8  -3   2       82.41       95.74      3.45 o 
  -9  -2   2        6.35        5.88      0.51 o 
  -8  -2   2       18.75       21.30      0.84 o 
  -7  -2   2        9.56        9.45      0.71 o 
  -6  -2   2        5.84        9.38      0.43 o 
  -5  -2   2       74.27       85.43      3.39 o 
  -4  -2   2      717.94      717.37     40.82 o 
  -3  -2   2      617.93      668.52     14.89 o 
  -2  -2   2       33.33       16.16      0.69 o 
  -1  -2   2     9511.68     9388.97    156.73 o 
   0  -2   2       18.16       16.10      0.28 o 
   1  -2   2     4773.12     4220.35     46.06 o 
   2  -2   2      819.83      663.89      6.97 o 
   3  -2   2     1060.00     1061.12     32.29 o 
   4  -2   2       91.12      115.36      5.45 o 
   5  -2   2      123.76      143.70      4.26 o 
   6  -2   2      189.84      251.27      2.49 o 
   7  -2   2        0.50        0.95      0.48 o 
   8  -2   2        9.59       10.15      0.38 o 
   9  -2   2        0.08        0.58      0.30 o 
  -9  -1   2       73.99       69.64      1.55 o 
  -8  -1   2        1.75        2.08      0.24 o 
  -7  -1   2      725.88      751.25     38.22 o 
  -6  -1   2      366.81      442.36     35.20 o 
  -5  -1   2        8.26        9.02      0.46 o 
  -4  -1   2       29.35       27.65      1.12 o 
  -3  -1   2      361.42      401.48      7.58 o 
  -2  -1   2      542.33      548.37     10.72 o 
  -1  -1   2      530.34      484.72      4.04 o 
   0  -1   2      122.32       94.18      1.30 o 
   1  -1   2       32.39       26.36      0.34 o 
   2  -1   2       19.35       26.24      0.97 o 
   3  -1   2      317.67      298.89      7.18 o 
   4  -1   2      782.80      850.77     25.98 o 
   5  -1   2       56.25       57.31      1.55 o 
   6  -1   2     1640.87     2010.19     20.42 o 
   7  -1   2       36.83       45.07      0.99 o 
   8  -1   2        0.18        0.66      0.24 o 
   9  -1   2        5.56        5.18      0.26 o 
  -9   0   2       41.30       45.12      2.77 o 
  -8   0   2       17.14       19.85      0.62 o 
  -7   0   2        1.36        2.13      0.34 o 
  -6   0   2        9.77       13.68      0.96 o 
  -5   0   2      211.68      233.22     19.90 o 
  -4   0   2       13.25       10.75      1.58 o 
  -3   0   2      187.23      178.01      5.31 o 
  -2   0   2     4069.69     4638.30    116.65 o 
  -1   0   2     2548.26     2793.77     68.42 o 
   0   0   2      512.31      484.66     11.11 o 
   1   0   2      909.94      736.35      8.78 o 
   2   0   2      846.23      726.82     14.50 o 
   3   0   2      340.53      347.14      9.51 o 
   4   0   2        1.90        2.72      0.24 o 
   5   0   2      230.38      275.85      3.50 o 
   6   0   2       82.86      108.47      3.37 o 
   7   0   2       18.65       31.04      0.64 o 
   8   0   2       76.82       71.25      2.50 o 
   9   0   2       93.32       86.13      2.83 o 
  -9   1   2        0.04        0.21      0.20 o 
  -8   1   2      194.21      202.39     11.83 o 
  -7   1   2       13.63       14.30      0.86 o 
  -6   1   2       96.19      106.11      5.47 o 
  -5   1   2      211.50      226.62      5.44 o 
  -4   1   2       55.79       46.55      1.57 o 
  -3   1   2     1213.84     1371.46     24.97 o 
  -2   1   2       71.14       61.77      1.41 o 
  -1   1   2       47.08       60.00      0.90 o 
   0   1   2       36.19       52.07      0.96 o 
   1   1   2     6762.41     6523.99    164.84 o 
   2   1   2        5.42        8.40      0.48 o 
   3   1   2     2252.12     2301.41      7.02 o 
   4   1   2      822.86      915.45      7.67 o 
   5   1   2      265.09      272.01      3.61 o 
   6   1   2      578.68      655.17      9.22 o 
   7   1   2        0.39        0.85      0.39 o 
   8   1   2       69.89       60.84      1.56 o 
   9   1   2       25.05       21.70      0.43 o 
  -9   2   2       78.61       77.26      5.06 o 
  -8   2   2       17.68       17.65      1.25 o 
  -7   2   2      317.44      310.56     27.42 o 
  -6   2   2      275.11      239.70     21.97 o 
  -5   2   2        4.24        3.20      0.40 o 
  -4   2   2      972.25     1222.04      5.40 o 
  -3   2   2      847.57      956.99     15.33 o 
  -2   2   2      624.53      588.41     28.24 o 
  -1   2   2      851.42      986.26     19.16 o 
   0   2   2    12639.89    15638.28    571.62 o 
   1   2   2     1982.84     1832.45     51.13 o 
   2   2   2     1290.71     1340.71     35.90 o 
   3   2   2      799.38      766.03      4.25 o 
   4   2   2     2917.21     3496.04    152.76 o 
   5   2   2      405.05      417.99      2.79 o 
   6   2   2       39.36       37.08      2.04 o 
   7   2   2        0.06        0.10      0.27 o 
   8   2   2      141.29      119.93      4.35 o 
   9   2   2        0.13        0.19      0.21 o 
  -8   3   2       65.58       66.58      5.30 o 
  -7   3   2      454.68      415.91     34.11 o 
  -6   3   2       93.42       77.98      1.38 o 
  -5   3   2       77.85       71.94      1.18 o 
  -4   3   2      491.40      531.26     20.67 o 
  -3   3   2        0.84        1.92      0.34 o 
  -2   3   2      210.00      160.11     19.00 o 
  -1   3   2      237.07      241.39      2.31 o 
   0   3   2     2365.14     2539.88     73.74 o 
   1   3   2      525.46      545.73     19.33 o 
   2   3   2      452.79      371.28     12.51 o 
   3   3   2        0.14        2.56      0.74 o 
   4   3   2       69.55       76.32      1.12 o 
   5   3   2        9.25        7.13      0.32 o 
   6   3   2      192.05      175.62      1.98 o 
   7   3   2       28.89       31.91      0.65 o 
   8   3   2        0.92        0.76      0.37 o 
   9   3   2      139.73      112.78      4.58 o 
  -8   4   2       21.70       22.72      0.67 o 
  -7   4   2        1.04        1.10      0.27 o 
  -6   4   2        1.91        1.59      0.33 o 
  -5   4   2        8.80        7.09      1.22 o 
  -4   4   2        2.28        2.62      0.34 o 
  -3   4   2        0.83        1.64      0.34 o 
  -2   4   2       85.75       74.59      7.20 o 
  -1   4   2      103.64      119.08      1.20 o 
   0   4   2      269.72      293.31      8.31 o 
   1   4   2      890.48      896.50     53.11 o 
   2   4   2       39.80       33.78      1.21 o 
   3   4   2      592.55      578.00      7.37 o 
   4   4   2      381.66      401.02      7.17 o 
   5   4   2       52.12       58.29      0.99 o 
   6   4   2        2.38        3.43      0.73 o 
   7   4   2        6.26        5.89      0.43 o 
   8   4   2        2.41        2.08      0.31 o 
   9   4   2       42.94       35.66      0.94 o 
  -7   5   2       71.18       52.73      1.34 o 
  -6   5   2        2.20        2.45      0.42 o 
  -5   5   2      701.17      716.09     26.50 o 
  -4   5   2      399.14      310.08     15.72 o 
  -3   5   2        4.07        4.52      0.63 o 
  -2   5   2      176.76      168.39      8.56 o 
  -1   5   2        5.11        4.50      0.37 o 
   0   5   2      359.96      403.22     21.70 o 
   1   5   2      164.53      197.43      5.17 o 
   2   5   2        2.53        3.64      0.30 o 
   3   5   2        7.79        5.52      0.32 o 
   4   5   2        0.36        1.47      0.28 o 
   5   5   2      174.31      151.85      1.75 o 
   6   5   2       60.45       52.85      0.93 o 
   7   5   2        2.59        1.63      0.40 o 
   8   5   2       40.08       33.05      1.86 o 
  -7   6   2        0.04        0.13      0.44 o 
  -6   6   2       24.58       18.81      0.55 o 
  -5   6   2        7.35        5.24      0.61 o 
  -4   6   2      270.02      256.73      3.64 o 
  -3   6   2        3.11        1.67      0.39 o 
  -2   6   2      741.58      649.00     15.43 o 
  -1   6   2      226.17      264.47      5.29 o 
   0   6   2      457.58      578.60      3.79 o 
   1   6   2        6.05        7.15      0.38 o 
   2   6   2       33.23       30.64      0.68 o 
   3   6   2      338.29      365.26      6.77 o 
   4   6   2      261.70      253.57      4.57 o 
   5   6   2      118.28      112.50      3.86 o 
   6   6   2        1.04        2.02      0.25 o 
   7   6   2       35.95       28.32      0.58 o 
   8   6   2       61.76       54.47      1.18 o 
  -6   7   2       63.99       40.30      0.80 o 
  -5   7   2       14.24       12.29      0.46 o 
  -4   7   2       12.91       10.09      0.65 o 
  -3   7   2        0.76       -0.26      0.73 o 
  -2   7   2       46.47       60.78      3.64 o 
  -1   7   2      568.69      721.90     20.46 o 
   0   7   2        7.98        6.47      0.52 o 
   1   7   2       73.42       77.08      1.25 o 
   2   7   2        0.99        4.15      0.33 o 
   3   7   2       73.14       81.99      2.80 o 
   4   7   2       15.26       14.32      1.05 o 
   5   7   2      210.87      193.67      9.30 o 
   6   7   2      169.67      146.54      4.51 o 
   7   7   2        5.63        4.36      0.47 o 
  -5   8   2       64.38       60.69      1.34 o 
  -4   8   2        2.40        3.86      0.48 o 
  -3   8   2      123.26      157.69      2.54 o 
  -2   8   2        6.31        6.32      0.55 o 
  -1   8   2       20.86       26.06      1.42 o 
   0   8   2        8.75        8.27      0.37 o 
   1   8   2        1.99        4.99      0.51 o 
   2   8   2       18.51       19.84      0.78 o 
   3   8   2      283.69      266.82     10.33 o 
   4   8   2       41.99       35.67      0.81 o 
   5   8   2       40.24       32.69      0.94 o 
   6   8   2      171.40      138.34      4.05 o 
  -3   9   2       61.67       70.84      1.11 o 
  -2   9   2      187.01      198.86     14.89 o 
  -1   9   2        9.40        8.62      0.65 o 
   0   9   2       12.28       15.72      0.99 o 
   1   9   2       28.67       28.61      0.59 o 
   2   9   2        0.30        0.25      0.21 o 
   3   9   2       10.78        9.48      0.27 o 
   4   9   2       16.34       17.13      0.34 o 
  -3  -9   3       14.10       12.98      1.20 o 
  -2  -9   3       33.99       36.28      2.59 o 
  -1  -9   3        1.89        1.74      0.21 o 
   0  -9   3      109.14      129.26     17.14 o 
   1  -9   3      105.03      126.31     16.10 o 
   2  -9   3        0.00        0.38      0.26 o 
  -5  -8   3       44.74       36.96      2.25 o 
  -4  -8   3       14.47       18.21      1.09 o 
  -3  -8   3       35.29       35.37      3.21 o 
  -2  -8   3       51.40       54.64      5.50 o 
  -1  -8   3      106.34      134.78     13.52 o 
   0  -8   3       34.21       46.06      3.41 o 
   1  -8   3       61.43       72.76      3.25 o 
   2  -8   3       69.92       80.86      3.30 o 
   3  -8   3       25.76       20.73      1.01 o 
   4  -8   3       14.74       12.92      1.00 o 
  -6  -7   3       34.59       28.35      1.48 o 
  -5  -7   3        0.64        1.13      0.66 o 
  -4  -7   3        0.42        1.35      0.22 o 
  -3  -7   3      114.73      122.75     11.53 o 
  -2  -7   3        0.07       -0.03      0.52 o 
  -1  -7   3        0.55        0.57      0.48 o 
   0  -7   3        0.99        1.19      0.52 o 
   1  -7   3      366.54      400.09     15.07 o 
   2  -7   3        9.09        6.57      0.51 o 
   3  -7   3        0.54        1.08      0.21 o 
   4  -7   3      104.88       75.96      3.19 o 
   5  -7   3       84.87       64.82      1.03 o 
  -7  -6   3       24.02       22.76      1.27 o 
  -6  -6   3        1.49        1.43      0.29 o 
  -5  -6   3      223.78      218.63     14.17 o 
  -4  -6   3      199.84      215.74     17.40 o 
  -3  -6   3        2.87        3.89      0.40 o 
  -2  -6   3      373.76      418.37     21.99 o 
  -1  -6   3      399.21      453.08     12.13 o 
   0  -6   3       67.20       75.48      1.37 o 
   1  -6   3       84.72       75.06      2.13 o 
   2  -6   3       81.79       68.13      1.02 o 
   3  -6   3        5.36        5.84      0.27 o 
   4  -6   3       23.20       26.47      0.53 o 
   5  -6   3        6.01        5.08      0.24 o 
   6  -6   3       33.02       25.03      0.67 o 
  -8  -5   3       24.85       19.53      0.67 o 
  -7  -5   3      230.82      188.53     11.00 o 
  -6  -5   3        2.53        1.66      0.26 o 
  -5  -5   3       13.56       15.60      0.74 o 
  -4  -5   3        1.42        1.59      0.34 o 
  -3  -5   3        7.32        9.81      0.93 o 
  -2  -5   3      229.27      246.19      8.69 o 
  -1  -5   3       37.33       44.70      1.29 o 
   0  -5   3       82.71       77.72      1.08 o 
   1  -5   3      390.49      338.95      2.13 o 
   2  -5   3        0.74        0.46      0.21 o 
   3  -5   3      455.57      420.97      9.90 o 
   4  -5   3      248.80      237.77     13.18 o 
   5  -5   3        0.92        2.21      0.23 o 
   6  -5   3      188.40      162.27     19.24 o 
   7  -5   3        4.04        3.37      0.24 o 
  -8  -4   3        0.08        0.33      0.21 o 
  -7  -4   3       15.68       16.72      0.79 o 
  -6  -4   3        4.80        5.02      0.34 o 
  -5  -4   3     1464.91     1683.89    110.30 o 
  -4  -4   3        1.94        2.16      0.36 o 
  -3  -4   3      404.11      412.59     19.85 o 
  -2  -4   3      117.84      101.76      2.31 o 
  -1  -4   3      117.41      127.09      1.63 o 
   0  -4   3       53.75       57.55      0.90 o 
   1  -4   3        0.43        1.50      0.18 o 
   2  -4   3        5.37        9.31      0.25 o 
   3  -4   3       39.48       25.17      0.56 o 
   4  -4   3        7.16        7.04      0.36 o 
   5  -4   3       12.89        9.00      0.34 o 
   6  -4   3       87.10       99.60      9.22 o 
   7  -4   3       54.79       56.62      4.09 o 
   8  -4   3       66.96       92.28      1.86 o 
  -9  -3   3        3.15        3.90      0.18 o 
  -8  -3   3       26.67       21.14      0.86 o 
  -7  -3   3       96.56      101.61      7.88 o 
  -6  -3   3        7.72       11.73      1.26 o 
  -5  -3   3       20.56       22.68      0.62 o 
  -4  -3   3      696.09      720.02     46.96 o 
  -3  -3   3      146.64      151.24      4.27 o 
  -2  -3   3     1572.00     1632.83     21.84 o 
  -1  -3   3        1.14        1.72      0.24 o 
   0  -3   3      539.27      431.74      5.69 o 
   1  -3   3        0.82        3.70      0.34 o 
   2  -3   3     4862.48     4620.08     85.98 o 
   3  -3   3      739.44      624.70     14.98 o 
   4  -3   3       23.16       28.26      2.57 o 
   5  -3   3      449.68      411.80     19.81 o 
   6  -3   3      254.01      258.35     18.21 o 
   7  -3   3       40.71       51.51      1.01 o 
   8  -3   3       26.84       34.57      1.02 o 
  -9  -2   3        7.21        5.12      0.28 o 
  -8  -2   3       11.84       10.28      0.31 o 
  -7  -2   3      100.80      104.87      8.42 o 
  -6  -2   3     1174.28     1313.72     85.99 o 
  -5  -2   3      605.71      596.00     43.41 o 
  -4  -2   3       97.40       93.64      2.21 o 
  -3  -2   3      993.37     1118.78     38.73 o 
  -2  -2   3     2358.98     2369.73     52.30 o 
  -1  -2   3     1884.22     1631.62      6.09 o 
   0  -2   3      194.35      148.38      1.54 o 
   1  -2   3       23.74       39.59      6.38 o 
   2  -2   3      269.53      222.22      4.84 o 
   3  -2   3      387.34      402.51      9.55 o 
   4  -2   3      156.38      126.74      5.06 o 
   5  -2   3      315.09      322.48     18.46 o 
   6  -2   3       12.87       12.22      0.52 o 
   7  -2   3       12.28       12.54      0.52 o 
   8  -2   3      104.23      114.82      2.63 o 
   9  -2   3       11.53       10.93      0.59 o 
  -9  -1   3        4.53        3.48      0.22 o 
  -8  -1   3        3.11        6.53      0.70 o 
  -7  -1   3      140.34      156.99     10.20 o 
  -6  -1   3      170.59      182.43     13.17 o 
  -5  -1   3      243.91      219.92     15.78 o 
  -4  -1   3      434.72      552.90     18.64 o 
  -3  -1   3       36.09       33.43      0.67 o 
  -2  -1   3      510.84      544.88      8.14 o 
  -1  -1   3       47.71       36.06      0.82 o 
   0  -1   3      211.16      173.63      2.03 o 
   1  -1   3      704.65      639.95     10.89 o 
   2  -1   3      934.54      816.12     14.21 o 
   3  -1   3       97.29      100.52      1.08 o 
   4  -1   3        9.81       10.07      0.27 o 
   5  -1   3        0.73        1.95      0.33 o 
   6  -1   3     1098.85     1281.65     17.49 o 
   7  -1   3       12.29       13.80      0.55 o 
   8  -1   3       15.96       17.39      0.58 o 
   9  -1   3       29.82       28.32      0.54 o 
  -9   0   3        6.58        6.29      0.52 o 
  -8   0   3        4.17        5.27      0.31 o 
  -7   0   3       89.16       97.26      5.41 o 
  -6   0   3        3.83        6.06      0.51 o 
  -5   0   3       15.32       15.93      1.32 o 
  -4   0   3      382.66      500.32     12.26 o 
  -3   0   3       52.08       73.09      2.51 o 
  -2   0   3     1849.49     1769.55     58.40 o 
  -1   0   3     5261.74     5563.87     71.36 o 
   0   0   3    10018.55    10029.13    222.73 o 
   1   0   3     3389.88     2923.79     21.07 o 
   2   0   3       15.50       15.93      0.40 o 
   3   0   3       54.51       36.35      0.82 o 
   4   0   3        5.13        3.72      0.24 o 
   5   0   3       19.18       18.63      0.49 o 
   6   0   3       25.89       25.31      1.57 o 
   7   0   3       63.42       71.50      1.38 o 
   8   0   3        0.39        0.31      0.34 o 
   9   0   3       23.28       19.19      0.41 o 
  -9   1   3        8.46        9.43      0.71 o 
  -8   1   3      321.88      339.36     21.02 o 
  -7   1   3      111.10      131.69     10.39 o 
  -6   1   3       22.43       23.13      1.11 o 
  -5   1   3       99.32      118.85      1.57 o 
  -4   1   3       22.08       29.35      0.90 o 
  -3   1   3       14.17       20.55      0.55 o 
  -2   1   3        8.74       10.57      0.73 o 
  -1   1   3      754.02      831.29     14.47 o 
   0   1   3     8987.59     9483.95    219.82 o 
   1   1   3      369.59      322.15     10.40 o 
   2   1   3      388.76      339.11     10.05 o 
   3   1   3      223.24      255.07      5.39 o 
   4   1   3       56.62       88.32      3.38 o 
   5   1   3      712.67      769.23     22.46 o 
   6   1   3      471.53      563.85     18.43 o 
   7   1   3       35.96       30.49      0.63 o 
   8   1   3      189.99      194.44      4.48 o 
   9   1   3       54.80       62.25      1.79 o 
  -9   2   3       15.40       17.10      1.17 o 
  -8   2   3       10.47       10.88      0.97 o 
  -7   2   3        1.59        2.53      0.45 o 
  -6   2   3       29.03       39.32      1.48 o 
  -5   2   3        3.11        4.46      0.50 o 
  -4   2   3        4.54        3.66      0.22 o 
  -3   2   3      999.03      986.16      4.92 o 
  -2   2   3      222.18      222.43      1.13 o 
  -1   2   3     2040.61     1895.25     20.41 o 
   0   2   3     2230.79     2168.06     53.70 o 
   1   2   3      226.37      229.60      5.54 o 
   2   2   3      104.96      111.43      0.97 o 
   3   2   3       34.93       52.77      6.31 o 
   4   2   3     1438.65     1568.28     46.90 o 
   5   2   3       49.54       58.70      3.10 o 
   6   2   3       45.94       45.06      0.88 o 
   7   2   3       16.16       18.29      1.08 o 
   8   2   3       21.86       17.55      0.78 o 
   9   2   3        0.07        1.16      0.31 o 
  -8   3   3       56.66       58.66      5.37 o 
  -7   3   3       25.61       27.72      2.15 o 
  -6   3   3      242.07      278.00      3.37 o 
  -5   3   3        3.79        5.01      0.44 o 
  -4   3   3      307.19      262.04      1.70 o 
  -3   3   3      100.72       97.82      6.59 o 
  -2   3   3      629.18      531.28     22.26 o 
  -1   3   3      115.37      150.25      0.97 o 
   0   3   3      931.35     1024.14     32.15 o 
   1   3   3      137.47      134.74      6.12 o 
   2   3   3       50.29       46.85      1.18 o 
   3   3   3      654.61      621.16     17.24 o 
   4   3   3       17.64       15.45      0.49 o 
   5   3   3      370.71      374.35      5.79 o 
   6   3   3        0.31       -0.12      0.36 o 
   7   3   3      346.87      308.44      4.71 o 
   8   3   3       43.77       44.93      0.77 o 
   9   3   3       75.15       61.34      1.50 o 
  -8   4   3      105.42      105.87     11.22 o 
  -7   4   3        8.42        7.22      0.34 o 
  -6   4   3        7.00        5.38      0.33 o 
  -5   4   3       26.49       24.66      1.14 o 
  -4   4   3      128.01      123.49      3.54 o 
  -3   4   3     1006.86      997.65     82.32 o 
  -2   4   3      452.11      470.86     19.79 o 
  -1   4   3     2343.21     2536.55     18.61 o 
   0   4   3     2480.22     2687.15     87.20 o 
   1   4   3       57.31       42.78      2.24 o 
   2   4   3        9.93        7.64      0.36 o 
   3   4   3     1176.23     1363.69     63.02 o 
   4   4   3      840.92      945.39      5.76 o 
   5   4   3        1.49        1.25      0.56 o 
   6   4   3       51.49       47.00      0.93 o 
   7   4   3        0.03        0.25      0.22 o 
   8   4   3        0.26        0.07      0.19 o 
   9   4   3       12.91        8.22      0.33 o 
  -7   5   3       12.01        9.71      0.48 o 
  -6   5   3        7.95        6.04      0.42 o 
  -5   5   3      364.24      371.45     19.44 o 
  -4   5   3       17.02       14.42      0.48 o 
  -3   5   3      501.59      448.01     45.73 o 
  -2   5   3      525.93      597.29     14.40 o 
  -1   5   3      340.18      365.49      2.45 o 
   0   5   3      156.24      170.27      3.58 o 
   1   5   3        9.78       14.50      0.86 o 
   2   5   3      395.31      472.00     15.81 o 
   3   5   3        4.80        3.75      0.33 o 
   4   5   3      582.97      581.91      3.38 o 
   5   5   3        2.69        2.98      0.31 o 
   6   5   3        0.20        0.31      0.27 o 
   7   5   3       32.76       27.95      0.66 o 
   8   5   3       73.75       58.92      1.11 o 
  -7   6   3        6.33        5.56      0.38 o 
  -6   6   3        3.00        1.76      0.25 o 
  -5   6   3       13.53        9.82      3.42 o 
  -4   6   3        0.28        0.30      0.49 o 
  -3   6   3        3.96        3.59      0.34 o 
  -2   6   3       15.55       16.22      0.60 o 
  -1   6   3       36.86       33.00      0.67 o 
   0   6   3      100.78      113.53     10.60 o 
   1   6   3       20.92       21.95      0.60 o 
   2   6   3      273.32      325.47      3.10 o 
   3   6   3      618.18      626.39      6.18 o 
   4   6   3        4.01        4.94      0.34 o 
   5   6   3      540.04      506.28     10.33 o 
   6   6   3       37.82       29.74      0.97 o 
   7   6   3        1.05        1.03      0.22 o 
   8   6   3       17.71       15.08      0.37 o 
  -6   7   3      104.61       63.09      0.88 o 
  -5   7   3       31.57       25.70      0.73 o 
  -4   7   3       44.69       52.06      1.36 o 
  -3   7   3      195.78      125.03     74.94 o 
  -2   7   3       39.48       29.04      1.04 o 
  -1   7   3        1.17        2.08      0.38 o 
   0   7   3       11.91       13.67      0.56 o 
   1   7   3       36.09       43.67      0.88 o 
   2   7   3       38.59       40.21      1.11 o 
   3   7   3        3.40        4.37      0.30 o 
   4   7   3       94.34       91.66      3.24 o 
   5   7   3        5.79        3.66      0.27 o 
   6   7   3       16.37       12.97      0.75 o 
   7   7   3      110.56       84.13      2.38 o 
  -4   8   3        3.31        3.02      0.34 o 
  -3   8   3       67.60       56.17      1.49 o 
  -2   8   3       63.99       75.72      1.31 o 
  -1   8   3       18.64       24.71      0.56 o 
   0   8   3      103.83      118.90      1.90 o 
   1   8   3        7.68        9.00      0.40 o 
   2   8   3      177.63      193.57      1.93 o 
   3   8   3       13.44       13.42      0.36 o 
   4   8   3       48.88       44.83      1.96 o 
   5   8   3       35.61       30.24      0.56 o 
   6   8   3       12.17        9.69      0.22 o 
  -3   9   3       12.46       15.01      0.48 o 
  -2   9   3        6.92        8.46      0.45 o 
  -1   9   3       14.64       18.70      0.87 o 
   0   9   3       20.62       26.00      1.12 o 
   1   9   3       36.41       36.55      1.49 o 
   2   9   3        4.48        4.48      0.22 o 
   3   9   3       23.36       18.67      0.39 o 
   4   9   3       25.78       22.18      1.38 o 
  -2  -9   4        4.53        6.02      0.68 o 
  -1  -9   4       16.62       16.82      1.66 o 
   0  -9   4       79.06       94.82     11.92 o 
  -5  -8   4       92.07       84.28      5.24 o 
  -4  -8   4        0.78        1.07      0.31 o 
  -3  -8   4       31.56       33.04      2.65 o 
  -2  -8   4       57.02       60.31      6.95 o 
  -1  -8   4        0.27        0.61      0.65 o 
   0  -8   4        6.15        5.51      0.42 o 
   1  -8   4       40.27       49.82      4.03 o 
   2  -8   4        8.58       10.12      0.41 o 
   3  -8   4        0.49        0.57      0.21 o 
  -6  -7   4       28.23       26.03      1.26 o 
  -5  -7   4        0.11       -0.04      0.28 o 
  -4  -7   4       17.14       16.07      0.75 o 
  -3  -7   4       19.63       27.20      2.15 o 
  -2  -7   4       18.52       24.01      1.68 o 
  -1  -7   4      256.31      316.69     21.00 o 
   0  -7   4      406.59      497.06     14.33 o 
   1  -7   4       83.59       85.13      3.05 o 
   2  -7   4      233.65      226.07      5.46 o 
   3  -7   4       72.86       63.84      0.94 o 
   4  -7   4        2.17        2.28      0.18 o 
   5  -7   4        1.69        2.05      0.21 o 
  -7  -6   4        0.30        0.54      0.16 o 
  -6  -6   4       86.20       74.76      4.57 o 
  -5  -6   4       16.42       16.04      0.94 o 
  -4  -6   4       73.28       74.16      4.79 o 
  -3  -6   4       78.34       84.24      6.56 o 
  -2  -6   4        5.06        9.57      0.52 o 
  -1  -6   4        0.74        0.70      0.62 o 
   0  -6   4      101.71      102.04      1.52 o 
   1  -6   4      350.22      321.96      2.41 o 
   2  -6   4        6.86        7.05      0.42 o 
   3  -6   4       75.44       62.28      2.70 o 
   4  -6   4        5.82        4.62      0.27 o 
   5  -6   4       60.13       47.75      4.21 o 
   6  -6   4        1.83        1.68      0.16 o 
  -8  -5   4      145.41      133.94      5.12 o 
  -7  -5   4      185.24      163.63     10.51 o 
  -6  -5   4       70.00       72.74      5.09 o 
  -5  -5   4        3.24        4.47      0.39 o 
  -4  -5   4        0.80        1.58      0.33 o 
  -3  -5   4       10.06       11.24      0.50 o 
  -2  -5   4       73.27       78.43      2.28 o 
  -1  -5   4      288.97      300.94      5.50 o 
   0  -5   4      158.23      149.80      2.65 o 
   1  -5   4      437.65      422.40      6.36 o 
   2  -5   4       19.20       21.40      0.45 o 
   3  -5   4       39.32       32.85      1.09 o 
   4  -5   4      250.47      200.10      5.20 o 
   5  -5   4        0.94        0.86      0.37 o 
   6  -5   4      152.02      126.19     12.04 o 
   7  -5   4        6.59        6.22      0.35 o 
  -8  -4   4        0.07        0.49      0.16 o 
  -7  -4   4        2.11        1.93      0.32 o 
  -6  -4   4       53.31       55.23      3.37 o 
  -5  -4   4      358.97      409.84     35.10 o 
  -4  -4   4       31.75       32.27      2.94 o 
  -3  -4   4      321.49      322.43      6.82 o 
  -2  -4   4      344.37      341.26     10.85 o 
  -1  -4   4        0.20        0.62      0.20 o 
   0  -4   4     1214.09     1115.27      4.18 o 
   1  -4   4       71.26       51.85      0.73 o 
   2  -4   4      378.09      354.54      6.56 o 
   3  -4   4       14.50       16.50      0.50 o 
   4  -4   4       63.64       63.77      2.75 o 
   5  -4   4      276.69      265.20     19.73 o 
   6  -4   4      104.46      126.41      8.41 o 
   7  -4   4       12.49       12.45      0.40 o 
  -8  -3   4      122.00      108.60      4.94 o 
  -7  -3   4       39.81       37.85      1.67 o 
  -6  -3   4       16.86       18.29      1.82 o 
  -5  -3   4       90.23       95.37      5.71 o 
  -4  -3   4       31.49       31.19      0.64 o 
  -3  -3   4      172.21      180.91      6.02 o 
  -2  -3   4       35.57       37.34      0.68 o 
  -1  -3   4       31.71       31.86      0.55 o 
   0  -3   4        1.12        2.12      0.16 o 
   1  -3   4        8.96        6.73      0.21 o 
   2  -3   4      789.79      625.97     12.51 o 
   3  -3   4      211.84      153.84      1.81 o 
   4  -3   4       20.83       20.82      0.44 o 
   5  -3   4      493.35      449.61     20.94 o 
   6  -3   4       87.09       85.24      5.79 o 
   7  -3   4       37.54       50.43      0.93 o 
   8  -3   4       18.86       28.61      0.61 o 
  -9  -2   4       38.68       30.25      2.97 o 
  -8  -2   4        5.11        5.98      0.59 o 
  -7  -2   4        4.95        5.30      0.60 o 
  -6  -2   4       47.47       55.57      4.82 o 
  -5  -2   4        0.89        0.94      0.90 o 
  -4  -2   4      197.19      223.06      5.23 o 
  -3  -2   4      777.57      741.37     24.87 o 
  -2  -2   4      435.36      389.19      2.31 o 
  -1  -2   4      877.00      754.30     11.09 o 
   0  -2   4      273.80      227.30      3.18 o 
   1  -2   4       21.66       24.91      0.68 o 
   2  -2   4       19.82       13.11      0.91 o 
   3  -2   4       12.27        9.84      0.25 o 
   4  -2   4       22.97       16.07      0.53 o 
   5  -2   4       90.44       84.70      1.14 o 
   6  -2   4       21.82       24.39      1.43 o 
   7  -2   4       10.52       12.12      0.49 o 
   8  -2   4       26.24       36.00      1.41 o 
  -9  -1   4       80.17       69.50      3.96 o 
  -8  -1   4       13.32       14.61      0.98 o 
  -7  -1   4        2.56        3.76      0.39 o 
  -6  -1   4       33.55       37.89      3.92 o 
  -5  -1   4       12.44       11.72      0.49 o 
  -4  -1   4     1062.89     1208.19     35.52 o 
  -3  -1   4      409.66      428.31      5.14 o 
  -2  -1   4     2821.78     2766.64     60.75 o 
  -1  -1   4       11.10       11.47      0.50 o 
   0  -1   4      147.33      106.50      0.88 o 
   1  -1   4     1432.74     1169.06     26.19 o 
   2  -1   4     1316.80     1069.71     14.93 o 
   3  -1   4       68.55       65.46      0.96 o 
   4  -1   4     1529.70     1388.61     29.00 o 
   5  -1   4     1769.17     1771.55     40.61 o 
   6  -1   4       18.21       21.14      0.96 o 
   7  -1   4       44.39       47.90      1.01 o 
   8  -1   4        5.03        6.82      0.34 o 
   9  -1   4       35.25       36.94      0.83 o 
  -9   0   4        3.17        3.81      0.29 o 
  -8   0   4       16.26       15.64      0.93 o 
  -7   0   4      277.88      317.52     27.32 o 
  -6   0   4      329.60      326.31     15.22 o 
  -5   0   4       79.13       87.62      3.77 o 
  -4   0   4     1326.71     1440.93     42.03 o 
  -3   0   4      329.56      378.60      7.36 o 
  -2   0   4      208.69      203.53      1.58 o 
  -1   0   4       53.04       48.48      0.49 o 
   0   0   4     2908.59     2496.48     50.16 o 
   1   0   4       50.73       54.24      1.10 o 
   2   0   4        0.90        2.08      0.13 o 
   3   0   4      526.24      466.36     16.43 o 
   4   0   4      208.52      198.03      6.24 o 
   5   0   4      354.61      407.69     12.67 o 
   6   0   4      155.04      176.26      3.86 o 
   7   0   4      343.21      410.45     11.76 o 
   8   0   4        0.90        0.67      0.25 o 
   9   0   4       95.78       91.25      1.82 o 
  -9   1   4       50.75       50.73      2.36 o 
  -8   1   4       49.17       56.50      4.72 o 
  -7   1   4       47.97       51.38      3.23 o 
  -6   1   4      550.98      637.90     25.15 o 
  -5   1   4      360.62      418.56     14.65 o 
  -4   1   4       35.05       27.27      0.93 o 
  -3   1   4      693.93      731.76     13.77 o 
  -2   1   4       60.07       68.36      1.94 o 
  -1   1   4     1294.49     1198.71     39.93 o 
   0   1   4     1470.61     1344.82     39.37 o 
   1   1   4       83.29       58.48      2.21 o 
   2   1   4      176.07      166.60      4.47 o 
   3   1   4      126.69      112.59      3.86 o 
   4   1   4      197.01      205.59      2.33 o 
   5   1   4      101.92      104.91      1.49 o 
   6   1   4       21.55       36.51      0.91 o 
   7   1   4       51.78       58.00      1.20 o 
   8   1   4      182.91      187.04      2.36 o 
   9   1   4       37.86       42.16      1.40 o 
  -8   2   4        9.18       12.37      1.21 o 
  -7   2   4      159.39      159.31     10.69 o 
  -6   2   4      102.11      125.58      6.40 o 
  -5   2   4       40.56       53.07      0.93 o 
  -4   2   4        5.36        5.70      0.41 o 
  -3   2   4       79.23       85.60      0.84 o 
  -2   2   4      102.51      108.36      3.25 o 
  -1   2   4     1700.14     1682.44     17.11 o 
   0   2   4      954.14      811.12     24.96 o 
   1   2   4        4.63        4.42      0.18 o 
   2   2   4     1035.47      839.77     16.45 o 
   3   2   4      312.12      321.32      8.27 o 
   4   2   4       21.44       13.93      0.42 o 
   5   2   4       49.63       65.81      1.97 o 
   6   2   4       67.81       64.45      1.40 o 
   7   2   4       42.10       32.58      0.66 o 
   8   2   4       41.94       32.68      1.25 o 
   9   2   4       38.63       30.66      2.08 o 
  -8   3   4       12.23       13.83      0.91 o 
  -7   3   4        1.11        1.79      0.43 o 
  -6   3   4      749.46      807.27     14.78 o 
  -5   3   4       47.29       51.49      0.93 o 
  -4   3   4      213.24      233.42      1.64 o 
  -3   3   4        0.59        0.87      0.27 o 
  -2   3   4       93.02      101.97      0.85 o 
  -1   3   4       51.82       46.44      1.40 o 
   0   3   4     1490.94     1620.12     45.68 o 
   1   3   4      104.45      115.70      3.04 o 
   2   3   4        7.00        8.45      0.30 o 
   3   3   4       35.18       38.94      1.00 o 
   4   3   4      352.28      368.11      7.67 o 
   5   3   4      235.86      270.83      7.34 o 
   6   3   4       58.38       53.10      2.58 o 
   7   3   4      148.57      145.30      3.19 o 
   8   3   4       25.60       33.67      2.51 o 
   9   3   4        1.15        0.28      0.17 o 
  -8   4   4        1.03        1.13      0.31 o 
  -7   4   4        1.00        0.61      0.31 o 
  -6   4   4        2.51        2.60      0.58 o 
  -5   4   4      171.65      178.04      1.57 o 
  -4   4   4        8.09       12.51      0.32 o 
  -3   4   4      480.77      497.06     13.74 o 
  -2   4   4      935.54      902.41     13.99 o 
  -1   4   4      574.06      497.16      6.04 o 
   0   4   4      220.94      235.95      2.68 o 
   1   4   4     2427.68     2572.61    109.49 o 
   2   4   4      247.69      223.97      9.58 o 
   3   4   4       61.39       64.64      3.32 o 
   4   4   4        4.68        7.62      0.86 o 
   5   4   4       18.83       18.96      0.50 o 
   6   4   4        5.86        5.42      0.31 o 
   7   4   4       44.33       44.23      2.99 o 
   8   4   4       17.69       13.93      0.31 o 
  -7   5   4      128.08      120.38      1.87 o 
  -6   5   4       30.80       32.75      0.67 o 
  -5   5   4       22.80       21.03      0.59 o 
  -4   5   4        1.05        1.11      0.22 o 
  -3   5   4       93.16       94.46      5.55 o 
  -2   5   4      225.15      237.45      4.26 o 
  -1   5   4        0.41        1.83      0.57 o 
   0   5   4       39.72       41.14      2.19 o 
   1   5   4       85.81       81.05      5.03 o 
   2   5   4      332.38      361.89     18.01 o 
   3   5   4        0.34        1.18      0.65 o 
   4   5   4      667.77      712.62      4.03 o 
   5   5   4       60.52       56.35      1.06 o 
   6   5   4      126.35      110.81      3.44 o 
   7   5   4      109.90      101.98      3.42 o 
   8   5   4       15.40       16.02      0.33 o 
  -6   6   4       14.60       11.68      0.38 o 
  -5   6   4        0.18        0.27      0.23 o 
  -4   6   4      156.86      144.68      1.45 o 
  -3   6   4        4.34        4.06      0.30 o 
  -2   6   4      269.64      313.40      5.31 o 
  -1   6   4       99.57      105.27      1.53 o 
   0   6   4        9.92        9.33      0.47 o 
   1   6   4       12.19       36.50      4.35 o 
   2   6   4      277.84      335.04     13.23 o 
   3   6   4       94.80      107.45      4.37 o 
   4   6   4       20.77       20.48      0.57 o 
   5   6   4      284.31      268.54      2.54 o 
   6   6   4        0.25        0.26      0.30 o 
   7   6   4        0.03        0.02      0.24 o 
  -5   7   4        8.30        6.77      0.31 o 
  -4   7   4      137.32      125.66      1.81 o 
  -3   7   4      142.84      115.23     68.64 o 
  -2   7   4       61.06       47.05      0.89 o 
  -1   7   4      335.71      275.57      5.06 o 
   0   7   4      103.66      114.77      7.14 o 
   1   7   4        0.30        0.30      0.52 o 
   2   7   4        0.74        0.31      0.34 o 
   3   7   4       63.25       66.53      1.11 o 
   4   7   4       21.48       21.06      0.46 o 
   5   7   4       23.12       20.58      0.60 o 
   6   7   4       44.70       41.36      0.65 o 
   7   7   4       27.51       24.04      1.13 o 
  -4   8   4       14.72        9.75      0.40 o 
  -3   8   4        1.34        0.71      0.34 o 
  -2   8   4      104.89       85.53      4.08 o 
  -1   8   4       66.87       85.18      4.69 o 
   0   8   4       51.98       63.83      1.17 o 
   1   8   4        5.25        7.68      0.37 o 
   2   8   4      213.96      225.17      2.80 o 
   3   8   4       11.48       13.05      0.35 o 
   4   8   4      141.32      123.09      1.24 o 
   5   8   4       21.28       21.26      0.40 o 
   6   8   4        1.26        0.80      0.15 o 
  -2   9   4       45.61       53.63      0.77 o 
  -1   9   4       56.60       61.46      2.69 o 
   0   9   4        0.94        1.20      0.37 o 
   1   9   4        1.67        1.83      0.34 o 
   2   9   4       25.30       23.85      0.47 o 
   3   9   4        0.03        0.29      0.17 o 
   4   9   4        1.43        1.06      0.13 o 
  -4  -8   5       19.26       21.82      1.02 o 
  -3  -8   5       90.73       91.66      7.30 o 
  -2  -8   5       65.82       71.10      5.96 o 
  -1  -8   5        0.34        0.85      0.27 o 
   0  -8   5       18.27       21.31      2.01 o 
   1  -8   5        1.02        1.40      0.30 o 
   2  -8   5        3.08        4.22      0.31 o 
   3  -8   5       73.48       79.00      3.24 o 
  -5  -7   5        0.83        1.13      0.16 o 
  -4  -7   5       12.55       11.66      1.39 o 
  -3  -7   5       70.86       77.56      8.60 o 
  -2  -7   5        0.50        0.89      0.37 o 
  -1  -7   5        1.64        1.24      0.35 o 
   0  -7   5       37.42       39.31      0.86 o 
   1  -7   5       10.95       10.91      0.44 o 
   2  -7   5      158.90      151.14      4.97 o 
   3  -7   5       38.05       33.92      1.44 o 
   4  -7   5       58.24       49.93      1.88 o 
  -6  -6   5      109.77      105.12      4.89 o 
  -5  -6   5        0.22       -0.02      0.35 o 
  -4  -6   5      127.89      155.29     11.88 o 
  -3  -6   5      149.11      164.05      8.78 o 
  -2  -6   5       49.67       50.27      1.42 o 
  -1  -6   5      120.64      136.14      3.05 o 
   0  -6   5        2.29        3.46      0.38 o 
   1  -6   5      163.69      154.44      2.73 o 
   2  -6   5        2.41        3.68      0.28 o 
   3  -6   5       13.87       11.00      0.38 o 
   4  -6   5       28.78       25.46      0.50 o 
   5  -6   5        0.15        0.18      0.22 o 
   6  -6   5        0.15        0.28      0.14 o 
  -7  -5   5        4.70        7.02      0.40 o 
  -6  -5   5       57.80       62.14      3.63 o 
  -5  -5   5        3.04        5.13      0.49 o 
  -4  -5   5       10.37       10.66      0.55 o 
  -3  -5   5        0.49        0.38      0.51 o 
  -2  -5   5       58.32       65.32      3.61 o 
  -1  -5   5      812.67      817.68      4.29 o 
   0  -5   5      166.00      154.76      2.97 o 
   1  -5   5     1465.41     1361.59     17.39 o 
   2  -5   5       93.51       86.14      5.62 o 
   3  -5   5        5.36        6.68      0.64 o 
   4  -5   5       16.10       17.61      0.39 o 
   5  -5   5       31.15       20.11      1.20 o 
   6  -5   5        0.83        0.74      0.35 o 
  -8  -4   5        2.12        2.04      0.20 o 
  -7  -4   5       60.94       53.62      3.84 o 
  -6  -4   5      122.59      121.37      9.64 o 
  -5  -4   5      205.92      215.86     15.45 o 
  -4  -4   5      310.26      292.63     17.74 o 
  -3  -4   5       55.47       68.09      1.34 o 
  -2  -4   5       31.86       32.44      0.70 o 
  -1  -4   5      437.20      399.91      5.27 o 
   0  -4   5      322.10      266.60      2.95 o 
   1  -4   5        1.15        1.01      0.21 o 
   2  -4   5      279.98      244.92      2.75 o 
   3  -4   5       87.24       73.72      1.02 o 
   4  -4   5       26.13       23.71      1.69 o 
   5  -4   5        4.17        3.72      0.60 o 
   6  -4   5       28.61       30.72      2.74 o 
   7  -4   5       88.59      105.61      3.92 o 
  -8  -3   5       51.82       56.33      2.69 o 
  -7  -3   5       31.67       35.26      2.53 o 
  -6  -3   5       34.45       45.80      4.46 o 
  -5  -3   5      215.48      214.82     11.16 o 
  -4  -3   5       47.72       44.10      0.98 o 
  -3  -3   5       56.15       62.14      1.08 o 
  -2  -3   5       74.47       68.84      1.13 o 
  -1  -3   5       13.92       15.69      0.35 o 
   0  -3   5      348.22      321.63      6.10 o 
   1  -3   5      986.84      888.20     24.77 o 
   2  -3   5        0.97        0.84      0.17 o 
   3  -3   5       67.45       70.17      1.83 o 
   4  -3   5        8.96       13.83      0.53 o 
   5  -3   5      142.55      119.62      4.91 o 
   6  -3   5       19.71       18.49      1.69 o 
   7  -3   5       70.92       86.52      1.32 o 
   8  -3   5       56.12       66.64      2.20 o 
  -8  -2   5        6.20        4.70      0.43 o 
  -7  -2   5       22.90       21.69      1.38 o 
  -6  -2   5        0.50        0.89      0.39 o 
  -5  -2   5       90.19       91.87      4.44 o 
  -4  -2   5       62.46       71.40      4.83 o 
  -3  -2   5      408.47      376.91      7.10 o 
  -2  -2   5      239.85      251.66      6.65 o 
  -1  -2   5     2309.55     2066.87     28.39 o 
   0  -2   5      565.35      464.68      4.48 o 
   1  -2   5       76.21       48.31      0.59 o 
   2  -2   5      570.50      446.79      5.54 o 
   3  -2   5      262.65      260.01      6.59 o 
   4  -2   5       28.75       24.76      0.50 o 
   5  -2   5      362.52      331.50     12.42 o 
   6  -2   5      215.34      223.86      4.79 o 
   7  -2   5        1.42        2.02      0.31 o 
   8  -2   5       52.67       63.80      1.08 o 
  -8  -1   5        0.53        1.69      0.21 o 
  -7  -1   5       65.24       75.84      6.49 o 
  -6  -1   5       16.49       16.70      0.61 o 
  -5  -1   5       81.30       89.54      6.11 o 
  -4  -1   5        1.04        1.96      0.39 o 
  -3  -1   5        4.09        3.54      0.22 o 
  -2  -1   5       98.63      118.29      1.24 o 
  -1  -1   5       48.31       35.29      0.50 o 
   0  -1   5       34.05       23.81      0.98 o 
   1  -1   5      203.48      195.58      5.17 o 
   2  -1   5      339.98      328.86      1.66 o 
   3  -1   5       13.24        9.78      0.41 o 
   4  -1   5      819.57      739.39      9.81 o 
   5  -1   5      358.73      357.83     11.80 o 
   6  -1   5      833.00      955.52     25.32 o 
   7  -1   5      147.77      174.23      4.83 o 
   8  -1   5        6.14        9.98      0.44 o 
  -9   0   5        2.23        2.68      0.25 o 
  -8   0   5        2.04        1.82      0.27 o 
  -7   0   5       28.65       30.66      2.03 o 
  -6   0   5      189.02      191.52     11.61 o 
  -5   0   5      466.80      486.13     14.62 o 
  -4   0   5      378.86      390.45     10.19 o 
  -3   0   5        7.04        7.65      0.58 o 
  -2   0   5     2295.97     2243.29     73.41 o 
  -1   0   5     1020.34      934.67     17.67 o 
   0   0   5       19.30       19.16      0.35 o 
   1   0   5       12.27       11.04      0.59 o 
   2   0   5       40.64       42.98      0.93 o 
   3   0   5      107.53       83.61      3.06 o 
   4   0   5       25.06       25.76      0.56 o 
   5   0   5        0.03        0.67      0.39 o 
   6   0   5      134.94      159.09      2.01 o 
   7   0   5       63.76       81.76      2.36 o 
   8   0   5        2.07        1.18      0.22 o 
   9   0   5       28.94       27.69      0.73 o 
  -8   1   5        8.93        9.84      0.95 o 
  -7   1   5       19.99       19.69      1.54 o 
  -6   1   5       18.25       19.99      2.09 o 
  -5   1   5       15.06       18.39      0.46 o 
  -4   1   5       20.68       29.53      0.54 o 
  -3   1   5      228.00      203.02      3.98 o 
  -2   1   5        3.04        2.70      0.50 o 
  -1   1   5       31.54       20.81      0.73 o 
   0   1   5       30.88       32.97      0.60 o 
   1   1   5      163.70      139.65      3.52 o 
   2   1   5       34.19       25.49      0.93 o 
   3   1   5      237.17      178.36      7.71 o 
   4   1   5      925.93      922.73     16.29 o 
   5   1   5        3.94        7.85      0.43 o 
   6   1   5      378.24      412.32      6.00 o 
   7   1   5       38.20       45.86      0.96 o 
   8   1   5       11.66       14.97      0.57 o 
   9   1   5       12.73       13.26      0.61 o 
  -8   2   5       34.59       36.78      2.35 o 
  -7   2   5      218.32      225.94      7.23 o 
  -6   2   5        5.84        6.92      0.92 o 
  -5   2   5      149.76      155.73      4.46 o 
  -4   2   5       66.22       75.23      1.80 o 
  -3   2   5       83.48       85.82      0.99 o 
  -2   2   5      901.82      923.13     19.59 o 
  -1   2   5      885.74      784.97     11.91 o 
   0   2   5      996.82     1025.73     28.43 o 
   1   2   5        5.06        4.53      0.18 o 
   2   2   5      564.62      491.62      6.29 o 
   3   2   5      921.68      884.58     26.60 o 
   4   2   5       56.37       66.19      1.19 o 
   5   2   5      152.07      152.53      2.72 o 
   6   2   5        0.80        0.90      0.39 o 
   7   2   5        3.82        4.61      0.44 o 
   8   2   5       11.08        9.54      0.46 o 
   9   2   5       17.48       15.79      1.35 o 
  -8   3   5        8.03        6.97      0.44 o 
  -7   3   5       57.08       65.39      1.28 o 
  -6   3   5      549.10      537.93      9.44 o 
  -5   3   5       10.74       12.42      0.37 o 
  -4   3   5      640.36      644.38      8.54 o 
  -3   3   5       86.94       82.34      1.26 o 
  -2   3   5      241.80      217.43      1.37 o 
  -1   3   5       96.90       78.62      3.06 o 
   0   3   5       84.69       65.02      2.87 o 
   1   3   5      105.78       81.76      3.31 o 
   2   3   5       41.03       34.42      1.14 o 
   3   3   5      476.06      493.34     10.36 o 
   4   3   5       60.89       63.15      2.35 o 
   5   3   5       79.09       85.38      1.80 o 
   6   3   5       54.95       66.03      1.25 o 
   7   3   5        7.82       11.17      0.80 o 
   8   3   5       33.95       32.76      0.64 o 
  -7   4   5        1.21        1.65      0.30 o 
  -6   4   5        2.55        2.99      0.45 o 
  -5   4   5        5.09        5.13      0.27 o 
  -4   4   5        1.40        1.33      0.29 o 
  -3   4   5        5.38        5.32      0.53 o 
  -2   4   5      207.83      210.91      1.50 o 
  -1   4   5       52.82       54.68      0.76 o 
   0   4   5        1.04        1.85      0.21 o 
   1   4   5     1323.98     1304.59     65.34 o 
   2   4   5      726.44      708.31     20.52 o 
   3   4   5       96.21       89.44      1.40 o 
   4   4   5      509.35      534.68     22.54 o 
   5   4   5        2.65        5.85      0.37 o 
   6   4   5        1.73        1.91      0.27 o 
   7   4   5       45.82       39.89      0.79 o 
   8   4   5       63.58       51.77      0.98 o 
  -7   5   5       96.76       87.71      1.43 o 
  -6   5   5       29.71       26.56      0.71 o 
  -5   5   5       40.69       44.71      0.80 o 
  -4   5   5      182.46      184.04      1.60 o 
  -3   5   5        2.51        1.99      0.21 o 
  -2   5   5       66.27       66.11      0.92 o 
  -1   5   5      207.67      210.76      5.16 o 
   0   5   5      135.62      160.13      1.96 o 
   1   5   5       16.75       19.55      1.26 o 
   2   5   5       11.61       12.75      0.84 o 
   3   5   5      149.95      168.08      7.37 o 
   4   5   5      254.15      286.03      7.45 o 
   5   5   5       73.83       68.15      1.17 o 
   6   5   5       52.03       48.02      0.89 o 
   7   5   5        3.32        5.42      0.30 o 
   8   5   5       19.46       13.19      0.42 o 
  -6   6   5        0.62        0.82      0.19 o 
  -5   6   5       36.81       32.25      0.86 o 
  -4   6   5       15.32       15.75      0.89 o 
  -3   6   5        8.97       11.91      0.37 o 
  -2   6   5      141.59      163.69      1.78 o 
  -1   6   5       55.15       63.52      1.13 o 
   0   6   5      842.28      854.22     35.73 o 
   1   6   5      499.74      467.77     26.18 o 
   2   6   5       32.18       34.27      0.77 o 
   3   6   5      283.59      324.38     10.45 o 
   4   6   5      269.54      275.29      2.33 o 
   5   6   5        3.79        4.12      0.43 o 
   6   6   5        3.35        4.00      0.38 o 
   7   6   5        0.94        1.10      0.15 o 
  -5   7   5       81.01       57.49      0.95 o 
  -4   7   5        0.05        0.06      0.36 o 
  -3   7   5       22.49       22.58      0.51 o 
  -2   7   5       67.70       56.89      1.05 o 
  -1   7   5       64.19       59.83      1.28 o 
   0   7   5       15.16       12.23      0.85 o 
   1   7   5       42.57       55.43      2.09 o 
   2   7   5        0.44        0.26      0.37 o 
   3   7   5       61.52       67.51      1.13 o 
   4   7   5        2.28        2.48      0.27 o 
   5   7   5        5.06        4.63      0.24 o 
   6   7   5      111.03       96.04      3.43 o 
  -4   8   5        6.44        4.68      0.27 o 
  -3   8   5       71.57       63.60      1.45 o 
  -2   8   5       67.36       56.47      2.30 o 
  -1   8   5       66.44       88.94      2.75 o 
   0   8   5        6.73        8.60      0.61 o 
   1   8   5        9.08        8.87      0.38 o 
   2   8   5        1.06        2.02      0.38 o 
   3   8   5       53.10       54.53      0.85 o 
   4   8   5       29.30       26.84      0.56 o 
   5   8   5        2.38        3.77      0.18 o 
  -2   9   5       83.05      106.31      2.46 o 
  -1   9   5       31.74       35.73      0.65 o 
   0   9   5        0.05        0.56      0.19 o 
   1   9   5       16.52       17.18      0.37 o 
   2   9   5        4.36        6.63      0.22 o 
   3   9   5        0.21        0.42      0.16 o 
  -3  -8   6       22.33       21.49      1.72 o 
  -2  -8   6        0.31        0.29      0.47 o 
  -1  -8   6       24.95       29.86      2.74 o 
   0  -8   6       66.47       83.91      6.32 o 
   1  -8   6        0.01       -0.24      0.26 o 
  -5  -7   6        4.01        4.21      0.23 o 
  -4  -7   6       15.19       13.27      1.14 o 
  -3  -7   6       99.02      115.36      8.55 o 
  -2  -7   6       17.92       22.65      1.94 o 
  -1  -7   6        3.50        3.76      0.39 o 
   0  -7   6        8.76       12.21      0.47 o 
   1  -7   6       66.09       68.24      2.47 o 
   2  -7   6        0.25        0.31      0.49 o 
   3  -7   6        0.09        0.06      0.32 o 
   4  -7   6        8.63        5.92      0.45 o 
  -6  -6   6        6.90        8.15      0.67 o 
  -5  -6   6       42.03       47.16      3.75 o 
  -4  -6   6       76.41       97.43      5.49 o 
  -3  -6   6       35.29       41.27      2.63 o 
  -2  -6   6       88.73      102.76      4.54 o 
  -1  -6   6       99.76      119.36      1.81 o 
   0  -6   6      118.44      121.35      3.41 o 
   1  -6   6        7.35        7.68      0.34 o 
   2  -6   6        3.44        3.65      0.56 o 
   3  -6   6       79.40       75.59      0.99 o 
   4  -6   6        1.92        2.28      0.19 o 
   5  -6   6       53.25       48.28      3.72 o 
  -7  -5   6       68.99       57.30      3.37 o 
  -6  -5   6       23.16       21.39      1.47 o 
  -5  -5   6        5.28        5.82      0.36 o 
  -4  -5   6       45.88       45.10      3.66 o 
  -3  -5   6       48.67       50.14      4.23 o 
  -2  -5   6        6.35        8.59      0.66 o 
  -1  -5   6      119.99      131.84      1.67 o 
   0  -5   6      229.11      220.61      7.09 o 
   1  -5   6      512.94      462.81      4.59 o 
   2  -5   6        2.49        1.79      0.36 o 
   3  -5   6       57.97       48.68      1.95 o 
   4  -5   6      166.26      156.51      2.65 o 
   5  -5   6       27.66       22.15      0.93 o 
   6  -5   6       69.46       61.68      3.48 o 
  -7  -4   6       18.21       20.59      1.89 o 
  -6  -4   6       84.00       86.86      5.04 o 
  -5  -4   6      207.28      239.25     19.60 o 
  -4  -4   6       49.67       58.98      3.10 o 
  -3  -4   6        3.31        5.07      0.67 o 
  -2  -4   6      177.68      169.61      2.22 o 
  -1  -4   6       47.67       39.33      1.24 o 
   0  -4   6      161.09      144.81      5.10 o 
   1  -4   6       50.54       48.34      1.45 o 
   2  -4   6        0.31        0.67      0.41 o 
   3  -4   6       37.94       33.64      0.70 o 
   4  -4   6        3.75        4.03      0.27 o 
   5  -4   6        2.12        1.89      0.22 o 
   6  -4   6        0.12        0.24      0.26 o 
   7  -4   6       11.57       14.94      0.36 o 
  -8  -3   6       17.81       13.69      1.20 o 
  -7  -3   6       80.61       80.27      6.02 o 
  -6  -3   6        0.21       -0.47      0.49 o 
  -5  -3   6      281.75      294.08     20.46 o 
  -4  -3   6       76.78       89.98      2.79 o 
  -3  -3   6      358.27      379.75      7.24 o 
  -2  -3   6      145.44      144.50      2.63 o 
  -1  -3   6       73.81       56.22      0.85 o 
   0  -3   6      332.07      276.90      4.98 o 
   1  -3   6      772.56      653.61     16.43 o 
   2  -3   6       75.08       73.16      1.94 o 
   3  -3   6      483.67      437.07     12.15 o 
   4  -3   6      286.96      244.59      8.50 o 
   5  -3   6        5.16        5.91      0.29 o 
   6  -3   6       21.70       24.15      0.52 o 
   7  -3   6        2.29        1.95      0.63 o 
  -8  -2   6       22.35       20.96      1.54 o 
  -7  -2   6       33.85       35.85      2.31 o 
  -6  -2   6      109.96      115.32     12.32 o 
  -5  -2   6      396.55      406.99     17.71 o 
  -4  -2   6       31.23       34.49      1.65 o 
  -3  -2   6       16.68       13.51      0.39 o 
  -2  -2   6       38.65       39.56      0.83 o 
  -1  -2   6      646.31      581.26     14.05 o 
   0  -2   6        3.22        6.28      0.43 o 
   1  -2   6       31.52       23.13      0.48 o 
   2  -2   6      730.23      656.32      5.88 o 
   3  -2   6       12.78       12.93      0.30 o 
   4  -2   6      252.75      224.23      4.74 o 
   5  -2   6       13.50       15.78      0.41 o 
   6  -2   6       22.37       24.07      2.08 o 
   7  -2   6        2.13        1.63      0.28 o 
   8  -2   6      113.55      134.70      1.35 o 
  -8  -1   6        7.58        7.86      0.57 o 
  -7  -1   6      139.34      162.10     15.68 o 
  -6  -1   6       27.23       28.68      1.38 o 
  -5  -1   6       34.31       40.94      3.25 o 
  -4  -1   6      193.75      196.07      6.34 o 
  -3  -1   6       61.55       64.95      1.59 o 
  -2  -1   6       10.29        9.58      0.75 o 
  -1  -1   6      169.73      137.86      4.28 o 
   0  -1   6      196.85      182.41      2.59 o 
   1  -1   6       16.18       12.53      0.26 o 
   2  -1   6      649.94      567.51     10.58 o 
   3  -1   6       29.88       22.38      0.46 o 
   4  -1   6       44.18       48.10      2.79 o 
   5  -1   6       52.44       54.25      2.84 o 
   6  -1   6      389.19      455.58      7.20 o 
   7  -1   6       62.85       76.21      1.34 o 
   8  -1   6        7.76        5.70      0.37 o 
  -8   0   6       42.69       42.10      2.56 o 
  -7   0   6       37.34       34.82      3.04 o 
  -6   0   6       33.52       34.73      1.42 o 
  -5   0   6       85.84      105.57      3.69 o 
  -4   0   6        9.36       12.53      0.74 o 
  -3   0   6        8.78        7.11      0.26 o 
  -2   0   6      531.01      467.85      8.51 o 
  -1   0   6      662.39      589.79     17.05 o 
   0   0   6       16.66       11.87      0.26 o 
   1   0   6      304.07      216.88      5.04 o 
   2   0   6       56.60       47.84      0.66 o 
   3   0   6      262.90      224.58      2.51 o 
   4   0   6        0.04        0.79      0.39 o 
   5   0   6      538.49      560.86     16.87 o 
   6   0   6        3.76        3.97      0.58 o 
   7   0   6        0.89        1.27      0.50 o 
   8   0   6       21.04       22.80      1.02 o 
  -8   1   6       70.62       77.86      7.52 o 
  -7   1   6       64.64       62.97      6.19 o 
  -6   1   6       40.39       52.17      2.58 o 
  -5   1   6      162.75      180.12      3.53 o 
  -4   1   6      240.24      246.87      6.62 o 
  -3   1   6      604.42      636.70      3.96 o 
  -2   1   6      580.46      605.61     11.38 o 
  -1   1   6      890.94      852.35     28.57 o 
   0   1   6     1014.97      909.65     16.63 o 
   1   1   6      496.77      472.22     13.30 o 
   2   1   6       88.56       77.38      2.11 o 
   3   1   6      160.98      159.48      2.28 o 
   4   1   6       11.58       14.74      1.28 o 
   5   1   6      567.43      601.18     12.94 o 
   6   1   6      664.47      711.45     16.38 o 
   7   1   6       51.01       69.56      1.34 o 
   8   1   6       26.17       22.54      0.49 o 
  -8   2   6        5.32        6.00      0.43 o 
  -7   2   6       21.46       22.04      0.77 o 
  -6   2   6      138.02      156.78      2.85 o 
  -5   2   6      119.07      129.20      2.74 o 
  -4   2   6        4.82        4.43      0.25 o 
  -3   2   6     1034.84     1044.03     11.08 o 
  -2   2   6     1924.18     1821.62     45.16 o 
  -1   2   6       79.38       87.55      3.71 o 
   0   2   6     2565.26     2389.16     55.85 o 
   1   2   6      107.32      116.20      3.47 o 
   2   2   6       56.33       61.31      2.18 o 
   3   2   6       76.60       83.76      3.78 o 
   4   2   6       12.76       15.60      1.36 o 
   5   2   6        9.57        9.32      0.71 o 
   6   2   6       23.15       23.49      1.43 o 
   7   2   6        0.30        0.13      0.40 o 
   8   2   6        0.42        0.92      0.20 o 
  -8   3   6       16.90       15.95      1.86 o 
  -7   3   6        1.90        2.95      0.34 o 
  -6   3   6      104.56      106.92      1.36 o 
  -5   3   6       35.65       38.23      0.75 o 
  -4   3   6       38.33       37.25      0.73 o 
  -3   3   6        0.40        2.05      0.41 o 
  -2   3   6      123.52      111.51      1.05 o 
  -1   3   6       29.93       32.64      0.69 o 
   0   3   6        0.50        0.20      0.24 o 
   1   3   6      155.95      162.22      5.06 o 
   2   3   6        6.43       10.41      0.58 o 
   3   3   6      550.86      564.08     14.25 o 
   4   3   6      117.62      124.12      4.28 o 
   5   3   6      308.43      313.06     10.21 o 
   6   3   6      109.54      134.35      3.27 o 
   7   3   6       57.44       52.84      1.47 o 
   8   3   6        1.65        2.97      0.20 o 
  -7   4   6        2.77        3.16      0.59 o 
  -6   4   6       21.61       21.70      1.06 o 
  -5   4   6       82.88       77.46      1.65 o 
  -4   4   6        2.75        2.20      0.39 o 
  -3   4   6      452.59      455.90      2.46 o 
  -2   4   6        0.16        1.47      0.25 o 
  -1   4   6      175.54      184.64      2.86 o 
   0   4   6      198.79      186.84      8.31 o 
   1   4   6      207.77      190.49      5.76 o 
   2   4   6       26.66       29.57      1.91 o 
   3   4   6       81.68       82.13      5.60 o 
   4   4   6       84.51       85.11      4.01 o 
   5   4   6        3.71        3.09      0.40 o 
   6   4   6        0.08        0.37      0.25 o 
   7   4   6        8.75        8.69      0.61 o 
   8   4   6        7.02        7.16      0.44 o 
  -6   5   6        0.47        0.22      0.25 o 
  -5   5   6       81.94       80.00      1.04 o 
  -4   5   6      105.90       95.60      1.11 o 
  -3   5   6       12.16       17.88      0.42 o 
  -2   5   6      166.94      160.51      2.21 o 
  -1   5   6        1.01        0.20      0.26 o 
   0   5   6       23.09       26.18      0.55 o 
   1   5   6       14.81       11.18      0.62 o 
   2   5   6      211.31      199.82      8.56 o 
   3   5   6       38.82       38.05      1.94 o 
   4   5   6      275.81      311.38      9.11 o 
   5   5   6       99.92      101.86      1.60 o 
   6   5   6        0.38        0.25      0.44 o 
   7   5   6        2.58        1.56      0.21 o 
  -6   6   6       17.29       13.80      0.44 o 
  -5   6   6        1.73        2.05      0.25 o 
  -4   6   6        3.42        3.47      0.24 o 
  -3   6   6        1.56        1.68      0.30 o 
  -2   6   6       30.53       32.96      0.74 o 
  -1   6   6        1.05        1.59      0.37 o 
   0   6   6       19.82       22.90      1.10 o 
   1   6   6       26.51       22.84      0.74 o 
   2   6   6        0.93        1.68      0.41 o 
   3   6   6      342.81      388.49     10.56 o 
   4   6   6      199.14      216.33      2.09 o 
   5   6   6      113.82      108.21      1.29 o 
   6   6   6        1.31        1.48      0.18 o 
   7   6   6        0.74        0.59      0.13 o 
  -5   7   6       98.85       72.21      0.99 o 
  -4   7   6        0.67        1.57      0.20 o 
  -3   7   6       92.18       98.99      2.11 o 
  -2   7   6        0.29        0.90      0.39 o 
  -1   7   6        5.63        6.81      0.39 o 
   0   7   6        2.98        2.96      0.41 o 
   1   7   6        1.82        2.11      0.38 o 
   2   7   6       10.93       13.56      1.04 o 
   3   7   6        6.68        6.89      0.35 o 
   4   7   6       33.63       33.33      1.57 o 
   5   7   6       11.30       10.24      0.37 o 
   6   7   6       32.72       29.67      1.00 o 
  -3   8   6       52.36       46.47      1.20 o 
  -2   8   6        3.28        1.84      0.30 o 
  -1   8   6       57.83       66.51      4.19 o 
   0   8   6      205.19      255.74     10.44 o 
   1   8   6       10.30        8.94      0.39 o 
   2   8   6      133.95      152.31      1.47 o 
   3   8   6       75.81       72.53      0.94 o 
   4   8   6        0.51        0.25      0.19 o 
   5   8   6        4.71        3.72      0.18 o 
  -1   9   6       22.85       23.38      0.69 o 
   0   9   6       11.06       13.37      0.28 o 
   1   9   6       10.05        8.45      0.44 o 
   2   9   6        0.00       -0.05      0.19 o 
  -4  -7   7        0.10        0.10      0.28 o 
  -3  -7   7       42.61       48.25      3.94 o 
  -2  -7   7       28.94       37.35      1.74 o 
  -1  -7   7        0.23       -0.45      0.45 o 
   0  -7   7       91.92      122.39      3.03 o 
   1  -7   7       39.53       45.87      1.54 o 
   2  -7   7       30.86       35.55      0.84 o 
   3  -7   7       20.59       24.34      0.86 o 
  -5  -6   7       76.84       69.14      5.45 o 
  -4  -6   7        3.68        3.88      0.31 o 
  -3  -6   7       38.37       39.30      2.86 o 
  -2  -6   7      128.77      145.81      8.57 o 
  -1  -6   7       77.91       89.36      2.13 o 
   0  -6   7        0.30        0.01      0.43 o 
   1  -6   7        1.38        1.31      0.25 o 
   2  -6   7       33.57       30.61      0.59 o 
   3  -6   7        0.65        0.59      0.20 o 
   4  -6   7        0.03        0.33      0.16 o 
  -6  -5   7        1.63        1.42      0.19 o 
  -5  -5   7        3.92        5.36      0.37 o 
  -4  -5   7        0.03        0.23      0.43 o 
  -3  -5   7       15.86       16.35      0.86 o 
  -2  -5   7       32.69       36.53      1.55 o 
  -1  -5   7       42.19       49.82      0.98 o 
   0  -5   7      268.23      251.90      2.13 o 
   1  -5   7       12.65       12.63      0.74 o 
   2  -5   7       63.44       63.65      0.98 o 
   3  -5   7        3.87        4.49      0.41 o 
   4  -5   7       13.97        9.37      0.60 o 
   5  -5   7       18.33       14.55      0.65 o 
  -7  -4   7       10.27        7.22      0.66 o 
  -6  -4   7        1.22        1.83      0.28 o 
  -5  -4   7      159.52      185.82     14.17 o 
  -4  -4   7        4.15        4.90      0.63 o 
  -3  -4   7       53.15       61.63      2.72 o 
  -2  -4   7      170.04      172.50      7.31 o 
  -1  -4   7        0.22        0.17      0.38 o 
   0  -4   7      386.36      339.84      5.74 o 
   1  -4   7      416.37      377.02     11.13 o 
   2  -4   7      154.84      144.14      1.71 o 
   3  -4   7       91.50       81.89      2.32 o 
   4  -4   7       67.82       65.03      0.95 o 
   5  -4   7        8.81        9.79      0.48 o 
   6  -4   7       64.64       70.33      1.03 o 
  -7  -3   7       28.44       27.63      2.12 o 
  -6  -3   7        5.78        7.32      0.72 o 
  -5  -3   7       25.40       22.96      2.87 o 
  -4  -3   7        2.42        5.55      0.51 o 
  -3  -3   7       11.96       10.51      0.44 o 
  -2  -3   7       64.27       58.99      1.00 o 
  -1  -3   7      756.94      710.65     14.91 o 
   0  -3   7      190.54      146.93      2.63 o 
   1  -3   7        0.81        0.01      0.30 o 
   2  -3   7       70.54       58.07      2.16 o 
   3  -3   7      455.86      385.46      3.86 o 
   4  -3   7      186.78      173.67      3.04 o 
   5  -3   7      236.18      213.98      7.38 o 
   6  -3   7       63.52       71.74      1.70 o 
   7  -3   7       17.52       21.48      0.48 o 
  -7  -2   7        3.90        3.20      0.30 o 
  -6  -2   7       90.71       93.67      5.63 o 
  -5  -2   7        1.09        1.80      0.40 o 
  -4  -2   7       17.61       12.23      0.93 o 
  -3  -2   7      218.32      213.23      3.86 o 
  -2  -2   7       57.83       57.17      1.93 o 
  -1  -2   7      289.78      253.93      3.79 o 
   0  -2   7      319.50      281.79      2.15 o 
   1  -2   7       46.58       43.71      0.73 o 
   2  -2   7       26.45       24.80      0.51 o 
   3  -2   7        9.56        8.15      1.05 o 
   4  -2   7       39.34       32.17      2.07 o 
   5  -2   7        1.39        1.93      0.40 o 
   6  -2   7        2.16        2.66      0.33 o 
   7  -2   7        2.11        2.90      0.28 o 
  -8  -1   7       34.01       33.94      1.14 o 
  -7  -1   7        2.72        4.34      0.33 o 
  -6  -1   7        8.52        8.10      0.43 o 
  -5  -1   7        0.05        0.51      0.89 o 
  -4  -1   7       91.27      101.23      1.70 o 
  -3  -1   7       21.91       20.35      0.99 o 
  -2  -1   7       16.44       13.23      0.36 o 
  -1  -1   7       11.98       12.23      0.30 o 
   0  -1   7       54.68       43.79      0.68 o 
   1  -1   7       46.82       41.66      0.84 o 
   2  -1   7      413.95      339.40      5.25 o 
   3  -1   7      246.63      199.29      4.67 o 
   4  -1   7       10.98       10.08      0.34 o 
   5  -1   7      144.56      135.12      1.72 o 
   6  -1   7       35.19       44.06      1.55 o 
   7  -1   7       42.75       48.20      0.96 o 
   8  -1   7        2.01        2.35      0.21 o 
  -8   0   7       32.28       35.19      2.62 o 
  -7   0   7       26.42       27.34      1.99 o 
  -6   0   7       97.44      109.77      6.95 o 
  -5   0   7       83.90       97.82      1.46 o 
  -4   0   7      456.10      459.93     13.12 o 
  -3   0   7      229.66      227.02      4.71 o 
  -2   0   7        0.04        0.39      0.21 o 
  -1   0   7       13.61       11.08      0.57 o 
   0   0   7       75.03       60.53      0.76 o 
   1   0   7      101.44       99.07      3.03 o 
   2   0   7       97.17       90.61      3.44 o 
   3   0   7        3.76        3.66      0.22 o 
   4   0   7      161.78      153.94      7.40 o 
   5   0   7       48.84       52.29      1.01 o 
   6   0   7        0.31        3.27      0.57 o 
   7   0   7       46.63       49.30      1.90 o 
   8   0   7       19.18       19.52      0.41 o 
  -8   1   7       26.25       28.23      2.00 o 
  -7   1   7       31.83       32.20      1.37 o 
  -6   1   7        0.40        0.84      0.40 o 
  -5   1   7       95.02       93.43      4.15 o 
  -4   1   7       49.27       54.91      1.54 o 
  -3   1   7      282.21      251.28      1.90 o 
  -2   1   7        3.01        2.18      0.21 o 
  -1   1   7     1058.03      992.61     29.54 o 
   0   1   7      273.13      241.89      5.87 o 
   1   1   7       30.75       23.97      1.73 o 
   2   1   7       17.12       12.56      0.50 o 
   3   1   7       18.16       14.94      0.66 o 
   4   1   7      235.49      238.98      7.46 o 
   5   1   7       34.19       40.06      0.94 o 
   6   1   7       12.14        9.25      0.49 o 
   7   1   7       33.96       44.38      0.91 o 
   8   1   7       32.24       35.69      0.84 o 
  -7   2   7        3.81        3.06      0.31 o 
  -6   2   7       36.84       40.58      0.82 o 
  -5   2   7       59.44       58.08      1.02 o 
  -4   2   7       45.42       45.53      2.69 o 
  -3   2   7      141.41      130.20      1.72 o 
  -2   2   7        0.21        0.10      0.29 o 
  -1   2   7       53.82       51.99      1.00 o 
   0   2   7      917.29      852.58     13.76 o 
   1   2   7      135.30      108.75      4.22 o 
   2   2   7      125.14      105.63      4.66 o 
   3   2   7      127.21      114.16      5.14 o 
   4   2   7       28.52       28.91      0.88 o 
   5   2   7      129.39      133.60      5.28 o 
   6   2   7       31.98       32.18      0.73 o 
   7   2   7        6.94        7.38      0.35 o 
   8   2   7        4.65        3.36      0.24 o 
  -7   3   7       61.03       63.33      1.08 o 
  -6   3   7      131.74      141.69      3.69 o 
  -5   3   7       80.04       88.13      1.58 o 
  -4   3   7       43.38       47.79      0.83 o 
  -3   3   7      173.46      171.85      3.66 o 
  -2   3   7        0.22        0.46      0.24 o 
  -1   3   7        9.69       13.09      0.58 o 
   0   3   7       34.59       31.58      0.77 o 
   1   3   7       56.07       61.58      1.02 o 
   2   3   7       36.12       34.94      2.02 o 
   3   3   7       11.26       13.15      0.66 o 
   4   3   7      263.39      264.77      4.69 o 
   5   3   7      274.35      310.80     13.75 o 
   6   3   7       33.05       42.74      0.93 o 
   7   3   7       81.53       76.31      1.05 o 
   8   3   7       46.99       50.28      2.97 o 
  -7   4   7       47.25       48.78      2.75 o 
  -6   4   7        8.24        8.95      0.42 o 
  -5   4   7       36.07       38.07      1.27 o 
  -4   4   7        1.07        0.71      0.22 o 
  -3   4   7      462.24      454.27      3.30 o 
  -2   4   7        2.94        5.32      0.29 o 
  -1   4   7      373.27      345.59      9.35 o 
   0   4   7      327.72      290.54     10.10 o 
   1   4   7       82.50       85.16      1.17 o 
   2   4   7      359.61      362.77     13.70 o 
   3   4   7       91.90       82.32      3.10 o 
   4   4   7       18.26       18.40      0.62 o 
   5   4   7        0.24        0.36      0.38 o 
   6   4   7        0.01        0.65      0.29 o 
   7   4   7        3.34        2.52      0.30 o 
  -6   5   7      118.94      102.23      2.21 o 
  -5   5   7        7.62        6.14      0.24 o 
  -4   5   7       28.53       24.91      0.52 o 
  -3   5   7       10.77       13.24      0.33 o 
  -2   5   7       54.17       49.83      0.86 o 
  -1   5   7        7.67        7.51      0.44 o 
   0   5   7        1.02        0.65      0.25 o 
   1   5   7      107.16      112.57      4.92 o 
   2   5   7      204.99      208.34      5.16 o 
   3   5   7       18.55       16.29      1.41 o 
   4   5   7      234.63      284.68     15.23 o 
   5   5   7       29.77       30.21      0.64 o 
   6   5   7        5.82        5.38      0.37 o 
   7   5   7       47.50       46.21      0.64 o 
  -5   6   7        3.79        2.72      0.17 o 
  -4   6   7       67.50       63.17      2.33 o 
  -3   6   7        4.77        4.28      0.29 o 
  -2   6   7      143.96      140.39      1.45 o 
  -1   6   7       39.56       36.43      0.74 o 
   0   6   7        0.00        0.10      0.44 o 
   1   6   7       89.77       87.56      5.49 o 
   2   6   7       68.08       63.96      3.26 o 
   3   6   7       18.79       23.79      1.55 o 
   4   6   7       17.51       23.91      0.60 o 
   5   6   7      115.18      110.31      1.26 o 
   6   6   7        8.11        8.60      0.25 o 
  -4   7   7        5.63        5.11      0.19 o 
  -3   7   7       15.79       14.88      0.34 o 
  -2   7   7       17.46       14.00      0.39 o 
  -1   7   7        0.28        0.22      0.41 o 
   0   7   7        6.04        5.89      0.38 o 
   1   7   7       80.10       95.97      7.15 o 
   2   7   7       28.24       35.52      0.76 o 
   3   7   7       69.73       80.21      1.18 o 
   4   7   7      124.68      123.93      1.82 o 
   5   7   7        8.54        7.21      0.38 o 
  -2   8   7       92.01       68.49      3.83 o 
  -1   8   7       33.64       30.57      3.57 o 
   0   8   7        8.92        8.24      0.41 o 
   1   8   7       37.31       46.26      1.45 o 
   2   8   7       92.65      105.09      2.25 o 
   3   8   7        0.58        0.36      0.21 o 
   4   8   7       34.07       30.00      0.57 o 
  -2  -7   8        2.52        2.65      0.29 o 
  -1  -7   8       14.75       16.08      0.99 o 
   0  -7   8        8.64        8.79      0.46 o 
   1  -7   8        2.28        3.01      0.30 o 
  -4  -6   8       15.21       19.93      1.68 o 
  -3  -6   8      183.56      218.79     10.72 o 
  -2  -6   8        7.64        7.45      0.42 o 
  -1  -6   8       68.12       73.77      1.28 o 
   0  -6   8        0.58        0.62      0.43 o 
   1  -6   8        0.16        0.33      0.28 o 
   2  -6   8        8.75        8.75      0.30 o 
   3  -6   8       17.31       17.53      0.38 o 
  -5  -5   8        0.56        0.69      0.19 o 
  -4  -5   8        0.85        0.73      0.38 o 
  -3  -5   8        0.45        0.84      0.30 o 
  -2  -5   8       21.20       24.24      0.65 o 
  -1  -5   8       92.19      101.81      1.51 o 
   0  -5   8      292.63      283.87      4.58 o 
   1  -5   8      251.06      237.30      3.71 o 
   2  -5   8       64.97       63.02      0.95 o 
   3  -5   8        1.61        1.48      0.34 o 
   4  -5   8       46.04       42.62      0.68 o 
   5  -5   8       23.96       21.05      0.40 o 
  -6  -4   8       35.29       33.38      2.83 o 
  -5  -4   8        9.08        7.50      0.84 o 
  -4  -4   8       50.67       57.78      5.10 o 
  -3  -4   8       56.48       62.33      3.93 o 
  -2  -4   8       16.04       17.21      0.51 o 
  -1  -4   8        4.74        4.66      0.31 o 
   0  -4   8        1.65        1.60      0.27 o 
   1  -4   8      112.82      105.06      1.28 o 
   2  -4   8       31.27       29.43      1.57 o 
   3  -4   8        2.86        4.10      0.52 o 
   4  -4   8       41.11       32.24      0.86 o 
   5  -4   8       11.18       11.31      0.83 o 
  -7  -3   8       11.45        9.73      0.74 o 
  -6  -3   8        1.63        3.27      0.95 o 
  -5  -3   8       77.89       75.41      4.42 o 
  -4  -3   8       18.51       14.92      0.55 o 
  -3  -3   8        1.15        1.78      0.33 o 
  -2  -3   8        5.05        3.67      0.63 o 
  -1  -3   8        7.27        6.90      0.33 o 
   0  -3   8      115.54      103.14      2.21 o 
   1  -3   8      284.66      264.68      6.95 o 
   2  -3   8       43.63       42.14      0.99 o 
   3  -3   8        0.13        0.15      0.32 o 
   4  -3   8        1.33        1.43      0.24 o 
   5  -3   8       49.16       47.71      0.83 o 
   6  -3   8        9.76       12.39      0.36 o 
  -7  -2   8       44.31       42.07      2.83 o 
  -6  -2   8       63.98       65.73      3.94 o 
  -5  -2   8       21.99       21.73      1.29 o 
  -4  -2   8        0.29        0.22      0.80 o 
  -3  -2   8       51.58       54.15      1.03 o 
  -2  -2   8       77.97       77.86      3.09 o 
  -1  -2   8      153.04      130.49      2.34 o 
   0  -2   8      125.92      104.96      1.23 o 
   1  -2   8        5.03        5.26      0.28 o 
   2  -2   8      226.59      197.90      1.66 o 
   3  -2   8       56.47       51.58      0.96 o 
   4  -2   8       80.68       72.77      3.50 o 
   5  -2   8        0.18        0.18      0.35 o 
   6  -2   8      102.85      120.98      1.47 o 
   7  -2   8        8.92       12.77      0.35 o 
  -7  -1   8       24.24       28.65      2.46 o 
  -6  -1   8       59.75       59.00      5.22 o 
  -5  -1   8        3.69        5.41      0.46 o 
  -4  -1   8       29.89       33.05      1.87 o 
  -3  -1   8       18.09       21.70      0.47 o 
  -2  -1   8      355.97      335.85      3.16 o 
  -1  -1   8        9.56       10.42      0.56 o 
   0  -1   8       81.11       71.56      2.53 o 
   1  -1   8      122.75      106.72      1.17 o 
   2  -1   8        0.18        0.37      0.25 o 
   3  -1   8      150.87      134.76      3.11 o 
   4  -1   8       98.35       85.09      3.25 o 
   5  -1   8      472.56      494.10      9.56 o 
   6  -1   8        0.01        0.24      0.71 o 
   7  -1   8       59.67       73.89      1.12 o 
  -7   0   8       25.14       24.17      2.52 o 
  -6   0   8        5.36        6.44      0.40 o 
  -5   0   8       16.96       17.35      0.53 o 
  -4   0   8      471.41      469.33     15.27 o 
  -3   0   8      190.17      181.87      3.58 o 
  -2   0   8      195.69      182.66      3.09 o 
  -1   0   8      594.21      541.71      8.49 o 
   0   0   8        6.25        5.94      0.24 o 
   1   0   8      100.79       96.39      3.16 o 
   2   0   8       31.16       30.74      0.59 o 
   3   0   8       32.25       34.16      1.34 o 
   4   0   8        3.34        3.98      0.31 o 
   5   0   8       46.22       49.83      0.99 o 
   6   0   8       78.73       89.75      2.40 o 
   7   0   8        5.44        7.32      0.47 o 
  -7   1   8       36.25       31.54      1.09 o 
  -6   1   8       12.16       14.07      0.49 o 
  -5   1   8        5.71        6.07      0.35 o 
  -4   1   8       25.16       22.79      0.80 o 
  -3   1   8       79.60       74.29      1.87 o 
  -2   1   8       20.55       18.82      0.53 o 
  -1   1   8       29.08       21.95      0.47 o 
   0   1   8        9.79        9.00      0.28 o 
   1   1   8       33.47       28.06      0.53 o 
   2   1   8       79.99       69.12      3.37 o 
   3   1   8       62.97       57.28      3.10 o 
   4   1   8      384.69      395.09      7.83 o 
   5   1   8       22.04       27.88      0.67 o 
   6   1   8      250.38      268.61      2.54 o 
   7   1   8        5.23        6.86      0.57 o 
  -7   2   8        9.89        9.28      0.49 o 
  -6   2   8        6.76        8.36      0.38 o 
  -5   2   8       65.68       65.01      3.41 o 
  -4   2   8      192.91      190.95      3.09 o 
  -3   2   8        9.57       10.16      0.51 o 
  -2   2   8      252.38      256.54      3.31 o 
  -1   2   8      406.68      383.49     10.37 o 
   0   2   8        1.87        1.26      0.21 o 
   1   2   8       17.63       18.46      0.56 o 
   2   2   8        5.26        4.63      0.28 o 
   3   2   8        8.71        8.45      0.39 o 
   4   2   8       15.24       14.30      0.52 o 
   5   2   8       47.21       45.28      0.94 o 
   6   2   8       35.59       37.49      1.85 o 
   7   2   8       20.06       22.05      0.47 o 
  -7   3   8       36.76       31.07      1.51 o 
  -6   3   8       27.35       27.57      1.22 o 
  -5   3   8        2.58        2.89      0.43 o 
  -4   3   8      107.99      103.34      3.48 o 
  -3   3   8        3.88        4.31      0.27 o 
  -2   3   8      164.36      166.36      1.50 o 
  -1   3   8       27.71       25.31      0.53 o 
   0   3   8      122.56      107.58      3.70 o 
   1   3   8       49.66       40.72      2.04 o 
   2   3   8        3.90        6.23      0.33 o 
   3   3   8      450.85      474.11     12.65 o 
   4   3   8       25.96       27.04      1.34 o 
   5   3   8      129.96      128.44      1.89 o 
   6   3   8      122.60      133.94      3.44 o 
   7   3   8       19.15       21.96      0.45 o 
  -6   4   8      117.72      119.21      4.05 o 
  -5   4   8       59.17       55.41      0.83 o 
  -4   4   8        1.36        1.72      0.34 o 
  -3   4   8       44.37       46.03      0.85 o 
  -2   4   8      206.35      189.80      5.08 o 
  -1   4   8       83.53       78.93      1.66 o 
   0   4   8       86.48       83.17      1.91 o 
   1   4   8       16.68       17.05      0.44 o 
   2   4   8      218.93      217.99      2.94 o 
   3   4   8       40.03       40.25      1.05 o 
   4   4   8      138.56      140.71      1.94 o 
   5   4   8        0.40        1.23      0.45 o 
   6   4   8       11.18       11.43      0.43 o 
   7   4   8        2.54        3.28      0.37 o 
  -5   5   8       14.20       15.48      0.32 o 
  -4   5   8       61.81       55.31      0.82 o 
  -3   5   8        3.87        4.72      0.27 o 
  -2   5   8       28.57       28.77      0.60 o 
  -1   5   8        0.17        0.69      0.53 o 
   0   5   8       32.10       32.93      1.53 o 
   1   5   8        1.27        2.33      0.85 o 
   2   5   8        5.99        5.29      0.84 o 
   3   5   8       12.23       10.53      1.43 o 
   4   5   8       37.52       43.47      2.69 o 
   5   5   8        0.01       -0.11      0.38 o 
   6   5   8       17.09       17.53      0.38 o 
  -4   6   8       15.44       15.05      0.50 o 
  -3   6   8        3.08        3.04      0.23 o 
  -2   6   8       24.91       27.84      0.99 o 
  -1   6   8       54.17       50.97      0.96 o 
   0   6   8       19.77       25.84      0.59 o 
   1   6   8      200.78      196.54     10.74 o 
   2   6   8       56.54       50.37      2.05 o 
   3   6   8       11.48       13.60      0.53 o 
   4   6   8        1.98        1.49      0.29 o 
   5   6   8       20.23       19.92      0.82 o 
   6   6   8        1.81        1.80      0.16 o 
  -3   7   8        3.21        3.48      0.21 o 
  -2   7   8       11.46       10.32      0.34 o 
  -1   7   8        2.36        2.41      0.30 o 
   0   7   8       22.12       17.13      0.48 o 
   1   7   8       11.07       13.68      1.10 o 
   2   7   8        0.58        1.11      0.74 o 
   3   7   8       22.94       30.71      0.63 o 
   4   7   8        0.51        0.41      0.22 o 
   5   7   8        0.06        0.30      0.23 o 
  -1   8   8       13.11       16.87      1.05 o 
   0   8   8       29.79       39.79      1.74 o 
   1   8   8       30.70       32.43      1.37 o 
   2   8   8        1.30        1.33      0.20 o 
   3   8   8       22.02       19.32      0.37 o 
  -2  -6   9       12.62       14.50      1.12 o 
  -1  -6   9       89.77      103.43      3.03 o 
   0  -6   9        0.48        0.79      0.29 o 
   1  -6   9        3.96        6.03      0.30 o 
   2  -6   9        6.04        6.48      0.29 o 
  -4  -5   9        4.18        5.28      0.27 o 
  -3  -5   9        8.49        8.02      0.36 o 
  -2  -5   9       25.60       26.91      0.61 o 
  -1  -5   9       22.69       22.54      0.66 o 
   0  -5   9        7.02        5.68      0.50 o 
   1  -5   9      166.51      164.55      5.05 o 
   2  -5   9       13.49       10.92      0.53 o 
   3  -5   9        4.27        3.74      0.31 o 
  -5  -4   9       33.44       36.31      2.38 o 
  -4  -4   9       72.97       79.98      4.38 o 
  -3  -4   9       12.27       15.06      0.50 o 
  -2  -4   9      102.83      112.46      3.55 o 
  -1  -4   9      148.80      151.87      4.87 o 
   0  -4   9        0.02        0.27      0.63 o 
   1  -4   9        1.74        1.49      0.26 o 
   2  -4   9        6.79        5.14      0.28 o 
   3  -4   9        2.54        1.95      0.42 o 
   4  -4   9        1.86        1.74      0.55 o 
   5  -4   9        8.13        7.05      0.27 o 
  -6  -3   9       30.45       28.07      2.25 o 
  -5  -3   9       43.91       49.30      2.46 o 
  -4  -3   9        0.70        0.43      0.65 o 
  -3  -3   9        4.63        5.79      0.40 o 
  -2  -3   9       20.98       19.80      0.50 o 
  -1  -3   9       24.09       25.55      0.54 o 
   0  -3   9       22.62       20.66      0.71 o 
   1  -3   9      197.80      179.49      3.13 o 
   2  -3   9       35.31       32.22      1.71 o 
   3  -3   9       70.99       69.10      1.57 o 
   4  -3   9      127.48      114.55      2.30 o 
   5  -3   9        5.56        5.70      0.27 o 
  -6  -2   9       15.71       15.88      0.65 o 
  -5  -2   9      182.34      194.41     10.31 o 
  -4  -2   9       16.17       18.98      0.58 o 
  -3  -2   9       41.69       43.43      1.16 o 
  -2  -2   9        0.53        0.33      0.30 o 
  -1  -2   9        6.09        6.43      0.37 o 
   0  -2   9       85.13       76.76      1.60 o 
   1  -2   9        0.06        0.34      0.26 o 
   2  -2   9       48.57       44.85      1.03 o 
   3  -2   9        0.39        0.73      0.27 o 
   4  -2   9       29.96       23.66      0.91 o 
   5  -2   9       11.23       13.28      0.92 o 
   6  -2   9        3.66        3.26      0.28 o 
  -6  -1   9       46.84       47.57      4.24 o 
  -5  -1   9        8.54        7.98      0.46 o 
  -4  -1   9       19.35       24.45      1.17 o 
  -3  -1   9        0.10        0.88      0.27 o 
  -2  -1   9       28.43       25.29      0.54 o 
  -1  -1   9      488.43      448.74      6.02 o 
   0  -1   9      495.74      448.01      6.92 o 
   1  -1   9      137.89      128.52      1.61 o 
   2  -1   9      192.59      182.05      4.82 o 
   3  -1   9       74.21       66.00      1.02 o 
   4  -1   9       31.49       31.93      0.68 o 
   5  -1   9       20.69       24.73      0.69 o 
   6  -1   9        2.77        3.12      0.28 o 
  -6   0   9        1.61        1.37      0.28 o 
  -5   0   9       13.40       13.37      0.49 o 
  -4   0   9       17.19       20.43      1.10 o 
  -3   0   9        0.41        1.16      0.26 o 
  -2   0   9       38.10       32.03      0.64 o 
  -1   0   9        9.82        9.00      0.34 o 
   0   0   9        5.91        5.02      0.28 o 
   1   0   9       56.39       47.77      1.41 o 
   2   0   9      129.11      113.63      3.66 o 
   3   0   9       97.13       81.33      3.60 o 
   4   0   9       63.06       68.08      1.16 o 
   5   0   9      110.95      124.27      1.66 o 
   6   0   9       10.40       10.37      0.63 o 
   7   0   9        1.95        3.56      0.24 o 
  -6   1   9        4.05        4.64      0.34 o 
  -5   1   9        2.18        3.18      0.29 o 
  -4   1   9      182.30      192.22      4.44 o 
  -3   1   9        8.74        8.29      0.33 o 
  -2   1   9      122.59      119.45      4.29 o 
  -1   1   9       74.30       70.18      2.35 o 
   0   1   9       15.48       14.71      0.37 o 
   1   1   9        4.26        4.34      0.25 o 
   2   1   9       14.07       13.43      0.37 o 
   3   1   9       58.08       53.11      0.99 o 
   4   1   9      119.02      132.83      2.30 o 
   5   1   9       14.76       19.13      0.62 o 
   6   1   9       78.72       94.08      1.43 o 
   7   1   9        7.79       11.53      0.30 o 
  -6   2   9        1.56        1.45      0.27 o 
  -5   2   9       57.78       59.55      1.62 o 
  -4   2   9       24.87       26.43      0.62 o 
  -3   2   9        1.41        2.09      0.24 o 
  -2   2   9      174.03      168.66      6.05 o 
  -1   2   9      506.34      479.50      8.90 o 
   0   2   9      394.83      359.70     11.23 o 
   1   2   9      109.93      102.58      3.21 o 
   2   2   9        0.31        0.51      0.26 o 
   3   2   9        6.05        6.81      0.75 o 
   4   2   9        0.20        0.19      0.46 o 
   5   2   9        0.57        1.95      0.33 o 
   6   2   9       24.72       25.96      0.58 o 
   7   2   9        8.67        6.29      0.45 o 
  -6   3   9        4.23        4.33      0.27 o 
  -5   3   9        9.36        8.59      0.31 o 
  -4   3   9        7.43        6.35      0.30 o 
  -3   3   9        0.40        0.05      0.28 o 
  -2   3   9        6.22        8.48      0.33 o 
  -1   3   9       10.06        9.52      0.36 o 
   0   3   9      155.41      145.24      3.70 o 
   1   3   9      166.62      159.31      4.21 o 
   2   3   9       15.17       13.65      0.51 o 
   3   3   9      309.50      342.98     12.57 o 
   4   3   9        0.29        5.95      0.79 o 
   5   3   9       62.76       71.27      1.37 o 
   6   3   9      108.88      128.79      2.47 o 
  -5   4   9       24.35       23.97      0.47 o 
  -4   4   9        0.09        0.10      0.28 o 
  -3   4   9      150.85      153.84      2.18 o 
  -2   4   9       54.58       52.89      1.43 o 
  -1   4   9        3.49        4.89      0.38 o 
   0   4   9       21.67       18.97      0.44 o 
   1   4   9       36.48       30.65      1.38 o 
   2   4   9        4.13        5.54      0.40 o 
   3   4   9        0.27        0.92      0.57 o 
   4   4   9        6.69        8.92      0.67 o 
   5   4   9       18.99       23.60      1.27 o 
   6   4   9        4.04        5.02      0.24 o 
  -5   5   9       13.16       12.89      0.30 o 
  -4   5   9        1.55        2.18      0.18 o 
  -3   5   9        3.45        3.67      0.24 o 
  -2   5   9       77.04       75.61      1.03 o 
  -1   5   9        3.02        1.77      0.24 o 
   0   5   9        1.33        2.53      0.30 o 
   1   5   9        0.79       -0.04      0.52 o 
   2   5   9       75.98       78.79      5.19 o 
   3   5   9       64.90       61.41      1.63 o 
   4   5   9       44.15       53.03      1.13 o 
   5   5   9      126.56      127.08      1.29 o 
   6   5   9       35.66       35.82      0.73 o 
  -4   6   9       11.88        9.22      0.25 o 
  -3   6   9      125.39      103.76      1.05 o 
  -2   6   9        0.57        0.76      0.19 o 
  -1   6   9        0.07       -0.52      0.52 o 
   0   6   9       49.41       46.25      1.22 o 
   1   6   9        3.29        4.02      0.91 o 
   2   6   9        0.59        0.16      0.84 o 
   3   6   9       20.48       25.01      0.69 o 
   4   6   9       37.91       36.51      1.68 o 
   5   6   9        4.22        4.32      0.20 o 
  -2   7   9        9.36        6.80      0.40 o 
  -1   7   9        2.06        2.13      0.52 o 
   0   7   9        8.34        7.65      0.34 o 
   1   7   9        0.72        0.38      0.33 o 
   2   7   9       57.53       63.88      1.00 o 
   3   7   9        2.85        2.98      0.23 o 
  -2  -5  10       30.71       35.85      1.45 o 
  -1  -5  10        0.11       -0.08      0.38 o 
   0  -5  10       23.85       25.72      0.63 o 
   1  -5  10       10.00       10.46      0.33 o 
   2  -5  10       26.34       27.84      0.57 o 
  -4  -4  10        2.46        2.95      0.40 o 
  -3  -4  10       11.85       12.87      0.42 o 
  -2  -4  10       47.40       54.89      1.11 o 
  -1  -4  10       16.74       18.12      0.55 o 
   0  -4  10        0.24       -0.05      0.35 o 
   1  -4  10       72.85       71.45      1.26 o 
   2  -4  10        3.56        4.04      0.23 o 
   3  -4  10       25.07       24.66      0.46 o 
  -5  -3  10        9.73       11.53      0.58 o 
  -4  -3  10        0.25        0.33      0.35 o 
  -3  -3  10       12.51       13.79      0.49 o 
  -2  -3  10       17.51       18.24      0.50 o 
  -1  -3  10       45.65       48.14      0.94 o 
   0  -3  10       37.40       39.04      0.77 o 
   1  -3  10        2.89        4.11      0.27 o 
   2  -3  10       26.02       25.10      0.54 o 
   3  -3  10        3.16        3.36      0.24 o 
   4  -3  10       70.36       77.10      1.17 o 
  -5  -2  10       91.20       92.32      6.75 o 
  -4  -2  10        1.65        1.91      0.37 o 
  -3  -2  10       78.22       83.96      2.77 o 
  -2  -2  10       85.48       86.99      1.24 o 
  -1  -2  10       22.39       22.79      0.83 o 
   0  -2  10       23.30       25.22      0.52 o 
   1  -2  10        3.87        3.10      0.34 o 
   2  -2  10        0.88        2.66      0.23 o 
   3  -2  10       18.04       15.10      0.70 o 
   4  -2  10       24.84       23.98      0.79 o 
   5  -2  10        2.62        3.66      0.27 o 
  -6  -1  10        0.29       -0.07      0.38 o 
  -5  -1  10       27.56       25.51      0.54 o 
  -4  -1  10       10.40       12.13      0.99 o 
  -3  -1  10        0.22        0.22      0.30 o 
  -2  -1  10        2.94        3.22      0.28 o 
  -1  -1  10        0.06       -0.24      0.41 o 
   0  -1  10        4.81        3.64      0.45 o 
   1  -1  10       19.70       21.63      1.93 o 
   2  -1  10      123.66      112.96      2.40 o 
   3  -1  10      109.65      107.32      1.30 o 
   4  -1  10        1.00        1.88      0.27 o 
   5  -1  10       15.22       17.93      0.44 o 
  -6   0  10       15.19       15.54      1.28 o 
  -5   0  10      117.58      131.96      2.85 o 
  -4   0  10        2.63        3.26      0.32 o 
  -3   0  10      122.37      128.49      1.60 o 
  -2   0  10       11.50       12.70      0.39 o 
  -1   0  10       85.74       84.37      2.78 o 
   0   0  10       38.69       33.18      0.64 o 
   1   0  10       12.60       11.69      0.36 o 
   2   0  10        4.58        3.55      0.29 o 
   3   0  10       29.02       27.70      1.33 o 
   4   0  10        2.84        4.36      0.39 o 
   5   0  10        0.17        0.72      0.45 o 
   6   0  10        9.92       11.87      0.72 o 
  -6   1  10        0.14        0.11      0.30 o 
  -5   1  10        2.53        3.54      0.36 o 
  -4   1  10       54.98       53.42      1.87 o 
  -3   1  10       51.95       52.68      1.93 o 
  -2   1  10        3.26        7.84      0.41 o 
  -1   1  10      399.05      376.33     11.06 o 
   0   1  10       47.11       48.76      3.00 o 
   1   1  10       15.83       15.19      0.40 o 
   2   1  10      189.61      180.35      8.77 o 
   3   1  10      113.26      116.13      1.49 o 
   4   1  10       44.12       43.54      1.48 o 
   5   1  10       81.70       84.43      2.13 o 
   6   1  10        2.12        2.32      0.30 o 
  -5   2  10        1.91        2.19      0.25 o 
  -4   2  10       57.22       62.72      3.82 o 
  -3   2  10       24.76       22.01      0.45 o 
  -2   2  10        0.65        1.00      0.23 o 
  -1   2  10       20.46       18.50      0.43 o 
   0   2  10      267.54      242.65      4.34 o 
   1   2  10       29.37       29.53      0.65 o 
   2   2  10       17.25       18.92      1.30 o 
   3   2  10       51.34       56.44      1.34 o 
   4   2  10        1.23        1.77      0.34 o 
   5   2  10       30.24       34.74      1.81 o 
   6   2  10        0.60        0.64      0.43 o 
  -5   3  10       22.87       23.04      0.48 o 
  -4   3  10       10.69       11.75      0.57 o 
  -3   3  10       31.24       30.83      0.72 o 
  -2   3  10        0.05        0.52      0.50 o 
  -1   3  10       21.12       18.75      0.43 o 
   0   3  10        9.79       10.86      0.39 o 
   1   3  10        0.47        0.98      0.25 o 
   2   3  10        8.33        8.03      0.40 o 
   3   3  10       16.31       17.76      1.26 o 
   4   3  10       13.06       10.07      0.44 o 
   5   3  10        4.57        6.80      0.38 o 
   6   3  10       13.26       19.82      0.42 o 
  -4   4  10        6.97        6.49      0.80 o 
  -3   4  10       52.62       53.56      0.82 o 
  -2   4  10        1.64        1.90      0.24 o 
  -1   4  10       39.83       39.63      1.78 o 
   0   4  10      127.56      125.38      1.44 o 
   1   4  10       41.28       36.85      1.79 o 
   2   4  10       15.01       15.56      0.49 o 
   3   4  10        1.83        1.89      0.31 o 
   4   4  10        0.97        0.43      0.47 o 
   5   4  10       21.37       23.25      0.49 o 
  -4   5  10       42.03       37.57      0.59 o 
  -3   5  10       18.63       16.27      0.72 o 
  -2   5  10        9.33        9.09      0.30 o 
  -1   5  10        4.02        4.13      0.31 o 
   0   5  10        0.09        0.54      0.26 o 
   1   5  10       33.37       31.57      2.63 o 
   2   5  10        2.90        4.69      0.34 o 
   3   5  10        0.29        0.74      0.35 o 
   4   5  10       11.13       13.67      0.39 o 
   5   5  10        6.44        8.44      0.27 o 
  -2   6  10       42.99       44.21      0.78 o 
  -1   6  10       52.80       52.58      2.09 o 
   0   6  10       50.11       46.04      1.19 o 
   1   6  10       25.22       21.73      1.23 o 
   2   6  10        3.88        3.69      0.33 o 
   3   6  10        0.12        0.01      0.32 o 
   1   7  10        8.60       14.35      0.65 o 
  -2  -4  11        0.02       -0.13      0.36 o 
  -1  -4  11        3.43        3.40      0.29 o 
   0  -4  11       28.19       33.06      0.65 o 
   1  -4  11       36.84       36.26      0.67 o 
  -3  -3  11       20.09       25.16      0.53 o 
  -2  -3  11        7.75        8.92      0.36 o 
  -1  -3  11       87.24       86.58      1.17 o 
   0  -3  11        7.10        6.31      0.28 o 
   1  -3  11       92.92       94.58      1.10 o 
   2  -3  11        7.16        7.01      0.32 o 
   3  -3  11        2.79        2.15      0.37 o 
  -4  -2  11       20.44       19.10      0.42 o 
  -3  -2  11       22.78       30.11      1.51 o 
  -2  -2  11        0.15        0.19      0.31 o 
  -1  -2  11       30.93       29.41      0.61 o 
   0  -2  11       35.16       34.97      0.73 o 
   1  -2  11        8.02        8.57      0.31 o 
   2  -2  11       12.34       10.31      0.31 o 
   3  -2  11       12.53       12.82      0.33 o 
   4  -2  11       20.92       23.28      0.48 o 
  -4  -1  11       10.72       13.11      0.43 o 
  -3  -1  11       21.26       22.16      0.49 o 
  -2  -1  11       59.44       60.50      1.04 o 
  -1  -1  11       18.70       19.79      0.77 o 
   0  -1  11        5.68        5.21      0.30 o 
   1  -1  11       67.29       61.51      0.96 o 
   2  -1  11        3.00        2.62      0.56 o 
   3  -1  11        0.36        0.88      0.22 o 
   4  -1  11        2.17        1.34      0.25 o 
  -5   0  11       16.13       15.44      0.44 o 
  -4   0  11       21.01       23.75      0.50 o 
  -3   0  11       44.27       47.51      0.89 o 
  -2   0  11       31.72       31.17      0.62 o 
  -1   0  11       10.97       11.03      0.36 o 
   0   0  11        1.73        1.27      0.23 o 
   1   0  11       21.96       19.50      0.43 o 
   2   0  11       49.83       47.84      0.88 o 
   3   0  11       66.41       61.22      1.03 o 
   4   0  11       32.95       33.17      0.70 o 
   5   0  11       24.68       26.71      0.58 o 
  -5   1  11        9.30        8.69      0.36 o 
  -4   1  11        8.71        9.35      0.33 o 
  -3   1  11        1.64        1.05      0.24 o 
  -2   1  11       24.20       24.98      0.73 o 
  -1   1  11       38.44       41.09      0.80 o 
   0   1  11       35.17       38.29      0.79 o 
   1   1  11       18.02       15.66      0.40 o 
   2   1  11       50.73       54.68      0.97 o 
   3   1  11        4.32        6.63      0.38 o 
   4   1  11      104.43      112.29      1.60 o 
   5   1  11       86.28      103.36      1.25 o 
  -4   2  11       30.54       32.91      1.07 o 
  -3   2  11       18.00       18.88      0.81 o 
  -2   2  11        7.81        7.27      0.51 o 
  -1   2  11        5.99        5.78      0.29 o 
   0   2  11       13.64       11.85      0.37 o 
   1   2  11        2.69        1.94      0.59 o 
   2   2  11       18.28       19.62      0.51 o 
   3   2  11        0.41        1.08      0.30 o 
   4   2  11        0.84        0.74      0.34 o 
   5   2  11        0.01       -0.13      0.34 o 
  -4   3  11       25.79       25.41      1.56 o 
  -3   3  11        6.09        7.58      0.27 o 
  -2   3  11       19.16       18.21      0.64 o 
  -1   3  11        4.11        6.10      0.30 o 
   0   3  11       23.12       19.10      0.43 o 
   1   3  11       37.92       40.60      1.90 o 
   2   3  11       45.01       48.06      1.82 o 
   3   3  11       18.92       20.43      0.50 o 
   4   3  11       80.79       86.26      2.04 o 
   5   3  11       10.05       11.70      0.37 o 
  -3   4  11        0.53        0.51      0.16 o 
  -2   4  11       20.41       18.71      0.42 o 
  -1   4  11       58.82       52.03      1.93 o 
   0   4  11        1.42        2.91      0.30 o 
   1   4  11        0.07        0.43      0.30 o 
   2   4  11       20.72       20.95      0.49 o 
   3   4  11       30.20       29.21      0.62 o 
   4   4  11       10.32       13.32      0.61 o 
  -2   5  11        4.18        5.37      0.24 o 
  -1   5  11       11.41       10.05      0.33 o 
   0   5  11        4.88        6.97      0.33 o 
   1   5  11        9.34        8.14      0.34 o 
   2   5  11        0.03        0.30      0.35 o 
   3   5  11       24.08       27.72      1.53 o 
   1   6  11       40.66       51.94      2.80 o 
  -2  -2  12       21.58       27.23      0.59 o 
  -1  -2  12       10.94       11.07      0.33 o 
   0  -2  12        2.38        2.69      0.21 o 
   1  -2  12        0.36        0.54      0.21 o 
   2  -2  12        3.66        2.72      0.23 o 
  -3  -1  12        5.33        6.87      0.35 o 
  -2  -1  12      103.44      103.86      1.79 o 
  -1  -1  12        3.98        4.58      0.27 o 
   0  -1  12       14.25       15.10      0.61 o 
   1  -1  12      108.05      105.56      1.14 o 
   2  -1  12        0.73        0.95      0.21 o 
   3  -1  12        5.81        8.53      0.31 o 
  -3   0  12        0.00       -0.37      0.37 o 
  -2   0  12        9.71        8.30      0.47 o 
  -1   0  12       78.87       76.82      2.67 o 
   0   0  12        7.86        8.62      0.48 o 
   1   0  12        1.52        2.15      0.24 o 
   2   0  12       80.84       81.96      1.57 o 
   3   0  12        4.35        4.14      0.29 o 
  -3   1  12        0.02        0.23      0.21 o 
  -2   1  12       12.82       12.87      0.33 o 
  -1   1  12        0.07        0.19      0.70 o 
   0   1  12       16.85       15.18      1.15 o 
   1   1  12       17.97       17.52      0.39 o 
   2   1  12        4.86        4.40      0.53 o 
   3   1  12       11.04       12.06      0.48 o 
  -3   2  12        0.03        0.20      0.24 o 
  -2   2  12        2.58        1.77      0.21 o 
  -1   2  12       15.87       13.27      0.34 o 
   0   2  12       30.01       25.65      0.54 o 
   1   2  12       51.33       50.88      2.80 o 
   2   2  12        0.92        0.63      0.26 o 
   3   2  12       42.11       44.31      0.86 o 
  -2   3  12        2.94        4.11      0.22 o 
  -1   3  12      176.64      161.56      2.93 o 
   0   3  12        5.19        3.66      0.27 o 
   1   3  12       13.35       13.57      0.55 o 
   2   3  12        0.71        0.75      0.25 o 
   3   3  12       67.66       73.92      1.17 o 
  -1   4  12        0.87        0.64      0.24 o 
   0   4  12       58.41       54.59      0.89 o 
   1   4  12        0.27       -0.13      0.24 o 
   2   4  12        2.85        2.67      0.27 o 
                                                 
